# Supplementary material for: Genome-wide transcriptomic analysis of response to low temperature reveals candidate genes determining divergent cold-sensitivity of maize inbred lines
Source: Plant Mol Biol. 2014 Mar 13;85(3):317–31. doi: 10.1007/s11103-014-0187-8 (PMC4018516; doi:10.1007/s11103-014-0187-8)
Supplement: Supplementary file 2 — Supplementary material 2 (XLS 692 kb) [file 11103_2014_187_MOESM2_ESM.xls]

## Sheet: Arkusz1
Genome-wide transcriptomic analysis of response to low temperature reveals candidate genes determining divergent cold-sensitivity of maize inbred lines. Plant Molecular Biology, Sobkowiak A, Jończyk M., Jarochowska E., Biecek P., Trzcinska-Danielewicz J., Leipner J., Fronk J., Sowinski P., Faculty of Biology, University of Warsaw, pawes@biol.uw.edu.pl
Table S2. Transcripts showing statistically significant (p<0.05) change of expression following cold treatment, similar in both maize lines (common response), exceeding 2.8-fold (|log2(cold/control)| ³ 1.5). Transcripts showing statistically significant (p<0.05) difference in response to cold treatment between the two maize lines. Description: ID – probe identity; ENTREZ - entrez protein number; …
ID	ENTREZ	NAME	gene annotation (Zea mays)	gene annotation (Arabidopsis thaliana)	DH7 log(c/k)	DL3 log(c/k)
MZ00022472	100278335	LOC100278335	Hypothetical protein LOC100278335		-4.7001	-4.1882
MZ00036551	100277758	LOC100277758	hypothetical protein LOC100277758 Z. mays 100.0 276	unknown protein A. thaliana 77.0 190	-4.1281	-4.1666
MZ00006952	100285170	LOC100285170	two-component response regulator-like PRR95 (LOC100285170) Z. mays 100.0 629		-3.6908	-3.7007
MZ00004457	827655	NCED4	white cap1 (wc1) Z. mays 100.0 549	CCD1 (CAROTENOID CLEAVAGE DIOXYGENASE 1); 9-cis-epoxycarotenoid dioxygenase A. thaliana 83.0 536	-3.805	-3.5143
MZ00000453	100272261	LOC100272261	Hypothetical protein LOC100272261		-3.6146	-3.6365
MZ00019090	542619	pip2-5	aquaporin PIP2-5 (pip2-5) Z. mays 100.0 284	PIP2B (PLASMA MEMBRANE INTRINSIC PROTEIN 2); water channel A. thaliana 86.1 281	-4.0682	-3.0284
MZ00026268	100194272	LOC100194272	hypothetical protein LOC100194272 Z. mays 100.0 213	transformer serine/arginine-rich ribonucleoprotein, putative A. thaliana 62.7 351	-3.9609	-3.0682
MZ00020011	100275689	LOC100275689	hypothetical protein LOC100500955 Z. mays 98.6 143		-3.3936	-3.4024
MZ00046792	100284139	LOC100284139	17.4 kDa class I heat shock protein 3 (LOC100284139) Z. mays 100.0 150	15.7 kDa class I-related small heat shock protein-like (HSP15.7-CI) A. thaliana 50.8 127	-3.8593	-2.9206
MZ00001029	828988	AMT1,4	hypothetical protein LOC100272903 Z. mays 100.0 497	ATAMT1;2 (AMMONIUM TRANSPORTER 1;2); ammonium transmembrane transporter A. thaliana 77.2 504	-3.2845	-3.1816
MZ00030879	4342076	Os06g0716100	chaperone protein dnaJ 11 (LOC100281085) Z. mays 100.0 127		-3.863	-2.5943
MZ00007306	100283705	si496006g11	LOC100283705 Z. mays 100.0 210	SOS3 (SALT OVERLY SENSITIVE 3); calcium ion binding / calcium-dependent protein serine/threonine phosphatase A. thaliana 70.1 214	-3.1374	-3.3062
MZ00037306	830317	T19N18.110	hypothetical protein LOC100273465 Z. mays 100.0 381		-3.1867	-3.2055
MZ00018440	4348622	AT3G56640		exocyst complex subunit Sec15-like family protein A. thaliana 100.0 788	-3.1449	-3.024
MZ00018354	4342550	cl30385_1	hypothetical protein LOC100280318 Z. mays 100.0 374	heat shock transcription factor 1 C. reinhardtii 73.4 93	-3.3867	-2.5953
MZ00004704	100280224	LOC100280224	hypothetical protein LOC100280224 Z. mays 100.0 336		-3.24	-2.6763
MZ00005142	541722	LOC541722	R2R3MYB-domain protein (LOC541722)		-3.6905	-2.1797
MZ00018488	4329677	Os02g0557800	response regulator 7 (RR7) Z. mays 100.0 241		-2.7442	-3.0847
MZ00015575	4330871	Os02g0771400	tyrosine specific protein phosphatase family protein (LOC100283147) Z. mays 100.0 215	tyrosine specific protein phosphatase family protein A. thaliana 65.1 238	-3.4584	-2.3611
MZ00029064	100217290	LOC100217290	hypothetical protein LOC100217290 Z. mays 100.0 151	RNA recognition motif (RRM)-containing protein A. thaliana 68.6 235	-2.8582	-2.9393
MZ00043988	100275405	LOC100275405	Hypothetical protein LOC100275405		-3.1361	-2.6046
MZ00039280	818749	CKX1	cytokinin oxidase 3 (cko3) Z. mays 100.0 524	CKX6 (CYTOKININ OXIDASE/DEHYDROGENASE 6); cytokinin dehydrogenase A. thaliana 60.7 514	-3.1836	-2.5344
MZ00001101	100277860	LOC100277860	heat shock factor protein 4 Z. mays 70.4 284	AT-HSFB2A; DNA binding / transcription factor A. thaliana 57.5 261	-2.6365	-3.0307
MZ00051893	4333006	Os03g0388100	copper-transporting ATPase PAA1 Z. mays 100.0 179	PAA1 (P-TYPE ATP-ASE 1); ATPase, coupled to transmembrane movement of ions, phosphorylative mechanism / copper ion transmembrane transporter A. thaliana 57.4 148	-3.0736	-2.4935
MZ00020536	839341	LHY	LHY protein (LOC100192868) Z. mays 100.0 717	LHY (LATE ELONGATED HYPOCOTYL); DNA binding / transcription factor A. thaliana 48.1 643	-2.8752	-2.6573
MZ00032044	835991	MZN1.21	undecaprenyl pyrophosphate synthetase (LOC100284572) Z. mays 100.0 286	dehydrodolichyl diphosphate synthase, putative / DEDOL-PP synthase, putative A. thaliana 58.7 242	-3.0807	-2.4063
MZ00044596	100101502	LOC100101502	R2R3MYB-domain protein (LOC100101502)		-3.1734	-2.2163
MZ00036973	100275670	LOC100275670	Hypothetical protein LOC100275670		-2.9334	-2.377
MZ00041803	840148	LOL1	LOC100285579 Z. mays 100.0 142	LOL1 (LSD ONE LIKE 1); DNA binding A. thaliana 92.4 144	-2.8354	-2.4353
MZ00038438	828363	AtHip1	hsc70-interacting protein Z. mays 100.0 398	AtHip1 (Arabidopsis thaliana Hsp70-interacting protein 1); binding A. thaliana 75.3 440	-2.6811	-2.5895
MZ00016604	4326323	Os01g0667800	hypothetical protein LOC100272749 Z. mays 100.0 286	U2AF35B; RNA binding / nucleic acid binding / nucleotide binding / zinc ion binding A. thaliana 85.7 280	-2.647	-2.5785
MZ00013920	820438	HSP70	heat shock cognate 70 kDa protein 2 (LOC100381375) Z. mays 100.0 648	HSP70 (heat shock protein 70); ATP binding A. thaliana 90.5 649	-2.5459	-2.6466
MZ00000870	839350	LPA1	hypothetical protein LOC100275611 Z. mays 100.0 272	LPA1 (LOW PSII ACCUMULATION1); binding A. thaliana 71.7 405	-1.9745	-3.2053
MZ00021342	824021	AT3G48610	hypothetical protein LOC100384643 Z. mays 100.0 529	phosphoesterase family protein A. thaliana 65.5 481	-3.2023	-1.9751
MZ00029443	831287	F18O22.150	LOC100284773 Z. mays 100.0 165	ubiquitin family protein A. thaliana 46.1 128	-3.0264	-2.1502
MZ00037269	829949	SHM1	serine hydroxymethyltransferase (LOC100285501) Z. mays 100.0 465	SHM2 (SERINE HYDROXYMETHYLTRANSFERASE 2); catalytic/ glycine hydroxymethyltransferase/ pyridoxal phosphate binding A. thaliana 55.7 467	-3.9874	-1.1816
MZ00051282	100276837	LOC100276837	hypothetical protein LOC100276837 Z. mays 100.0 163		-2.9687	-2.1718
MZ00028175	825502	AT3G63270	hypothetical protein LOC100273615 Z. mays 100.0 404	unknown protein A. thaliana 65.5 394	-2.1931	-2.9217
MZ00032859	100279744	LOC100279744	hypothetical protein LOC100279744 Z. mays 100.0 152	radical SAM domain-containing protein / TRAM domain-containing protein A. thaliana 70.9 289	-2.5628	-2.5375
MZ00037091	815055	LHCB2.2	chlorophyll a-b binding protein 1, chloroplastic precursor Z. mays 100.0 261	LHB1B2; chlorophyll binding A. thaliana 95.5 264	-2.538	-2.5543
MZ00055644	100278903	LOC100278903	Hypothetical protein LOC100278903		-3.9	-1.1816
MZ00018626	837759	F12F1.5	hypothetical protein LOC100191557 Z. mays 100.0 213	Rho GDP-dissociation inhibitor family protein A. thaliana 63.0 20	-2.8912	-2.129
MZ00017235	100277944	LOC100277944	Hypothetical protein LOC100277944		-2.5092	-2.4959
MZ00001022	5008019	AT3G21460		electron carrier/ protein disulfide oxidoreductase A. thaliana 100.0 101	-3.1813	-1.797
MZ00019066	832548	T4C12.60	hypothetical protein LOC100276373 Z. mays 100.0 256	unknown protein A. thaliana 54.4 241	-2.468	-2.4968
MZ00022293	832636	RD22	hypothetical protein LOC100194238 Z. mays 100.0 374	RD22; nutrient reservoir A. thaliana 55.3 380	-2.0508	-2.8766
MZ00022049	100275844	LOC100275844	Hypothetical protein LOC100275844		-2.3646	-2.5305
MZ00022158	817052	CLPB4	hypothetical protein LOC100217072 Z. mays 100.0 359	CLPB4 (CASEIN LYTIC PROTEINASE B4); ATP binding / ATPase/ nucleoside-triphosphatase/ nucleotide binding / protein binding A. thaliana 84.1 485	-2.7269	-2.1331
MZ00036871	824217	CRK	LOC100280531 Z. mays 100.0 601	CRK (CDPK-related kinase); ATP binding / calcium ion binding / calcium-dependent protein serine/threonine phosphatase/ kinase/ protein kinase/ protein serine/threonine kinase A. thaliana 80.1 59	-2.8875	-1.9592
MZ00018762	839144	F2J7.2	hypothetical protein LOC100279241 Z. mays 100.0 633	leucine-rich repeat protein-related A. thaliana 58.1 601	-2.6474	-2.1786
MZ00012789	814915	T18C20.9	phosphatidylinositol 3- and 4-kinase family protein Z. mays 65.5 620	phosphatidylinositol 3- and 4-kinase family protein A. thaliana 100.0 649	-1.9241	-2.9001
MZ00035940	819278	CYP78A6			-3.1753	-1.6384
MZ00004566	4327997	AT3G30340	nodulin protein Z. mays 100.0 345	nodulin MtN21 family protein A. thaliana 47.0 330	-2.5567	-2.2398
MZ00047985	100192975	LOC100192975	hypothetical protein LOC100276717 Z. mays 86.0 142	unknown protein A. thaliana 80.2 166	-3.153	-1.6306
MZ00025931	100273752	LOC100282021	hypothetical protein LOC100273752 Z. mays 100.0 252	LHCB6 (LIGHT HARVESTING COMPLEX PSII SUBUNIT 6); chlorophyll binding A. thaliana 87.2 257	-2.6033	-2.1764
MZ00003529	837450	AT1G09290	hypothetical protein LOC100217057 Z. mays 100.0 352		-1.9352	-2.8122
MZ00029319	4333094	Os03g0411100	nuclear transcription factor Y subunit A-3 Z. mays 100.0 300	nuclear transcription factor Y subunit alpha isoform b M. musculus 65.4 78	-2.2681	-2.4728
MZ00051791	100384229	LOC100384229	Hypothetical protein LOC100384229		-2.8857	-1.8378
MZ00036526	4329738	LOC100194126	LOC100384475 Z. mays 86.4 698	CRY1 (CRYPTOCHROME 1); ATP binding / blue light photoreceptor/ protein homodimerization/ protein kinase A. thaliana 73.4 666	-2.5433	-2.1766
MZ00022772	4334976	Os04g0121300	hypothetical protein LOC100191892 Z. mays 100.0 774	subtilase family protein A. thaliana 49.9 751	-2.6643	-2.0547
MZ00033383	100217045	LOC100217045	hypothetical protein LOC100217045 Z. mays 100.0 117	AHP4 (HPT PHOSPHOTRANSMITTER 4); histidine phosphotransfer kinase/ transferase, transferring phosphorus-containing groups A. thaliana 58.6 116	-2.4507	-2.2675
MZ00033399	4338509	Os05g0353500	ATP binding protein Z. mays 100.0 528	protein kinase family protein A. thaliana 51.7 328	-1.8348	-2.8534
MZ00023054	4343171	Os07g0464200	hypothetical protein LOC100193067 Z. mays 100.0 356		-2.1832	-2.4845
MZ00048046	100382206	LOC100382206	hypothetical protein LOC100382206 Z. mays 100.0 594	BAM5 (BETA-AMYLASE 5); beta-amylase A. thaliana 64.7 486	-2.4833	-2.1686
MZ00036278	4342773	Os07g0230500	hypothetical protein LOC100193415 Z. mays 100.0 376	endo/excinuclease amino terminal domain-containing protein A. thaliana 61.7 363	-2.3952	-2.2481
MZ00003649	100272837	LOC100272837	hypothetical protein LOC100384049 Z. mays 100.0 100		-1.7838	-2.8505
MZ00042147	824369	AT3G52060		unknown protein A. thaliana 61.9 340	-2.8209	-1.7739
MZ00012708	4338059	Os05g0200700	hypothetical protein LOC100276905 Z. mays 100.0 230		-2.3063	-2.2766
MZ00048755	4326364	Os01g0239100	hypothetical protein LOC100194306 Z. mays 100.0 335	DNAJ heat shock family protein A. thaliana 71.8 336	-2.1358	-2.4432
MZ00004711	4337730	Os05g0135200	hypothetical protein LOC100194008 Z. mays 100.0 335	peroxidase A. thaliana 45.9 315	-2.647	-1.9285
MZ00016109	820379	MEC18.18	LOC100285670 Z. mays 100.0 347	Aha1 domain-containing protein A. thaliana 69.2 359	-2.4608	-2.1063
MZ00001016	836838	ABA1	zeaxanthin epoxidase Z. mays 100.0 668	ABA1 (ABA DEFICIENT 1); zeaxanthin epoxidase A. thaliana 75.9 626	-2.7088	-1.8501
MZ00048095	4343051	Os07g0425000	folate/biopterin transporter family protein (LOC100284909) Z. mays 100.0 519	integral membrane transporter family protein A. thaliana 59.1 367	-1.6244	-2.9321
MZ00018565	841758	F12M16.15	hypothetical protein LOC100194022 Z. mays 100.0 337	endonuclease A. thaliana 51.7 205	-2.4396	-2.1147
MZ00032599	100279643	LOC100279643	hypothetical protein LOC100279643 Z. mays 100.0 197	auxin-responsive family protein A. thaliana 55.3 151	-2.7871	-1.7588
MZ00030066	838689	F9H16.6	LOC100280449 Z. mays 100.0 615	pyrophosphate--fructose-6-phosphate 1-phosphotransferase alpha subunit, putative / pyrophosphate-dependent 6-phosphofructose-1-kinase, putative A. thaliana 80.4 611	-1.9312	-2.5965
MZ00021530	100274359	LOC100274359	hypothetical protein LOC100274359 Z. mays 100.0 225		-2.7058	-1.8093
MZ00031457	100281206	gpm52	LOC100281206 Z. mays 100.0 547	sks4 (SKU5 Similar 4); copper ion binding / oxidoreductase A. thaliana 72.9 537	-2.0748	-2.4369
MZ00013264	100192662	LOC100192662			-1.6147	-2.8937
MZ00021220	100280195	LOC100280195	hypothetical protein LOC100280195 Z. mays 100.0 103		-2.8535	-1.6381
MZ00055425	4343471	Os07g0535100	F-box domain containing protein (LOC100286094) Z. mays 100.0 406		-2.3672	-2.1167
MZ00016905	100191468	LOC100191468	hypothetical protein LOC100191412 Z. mays 100.0 470	ARR12 (ARABIDOPSIS RESPONSE REGULATOR 12); transcription factor/ two-component response regulator A. thaliana 49.3 585	-2.441	-2.0419
MZ00051794	840219	T16O9.11		fringe-related protein A. thaliana 54.3 451	-2.4168	-2.0505
MZ00025753	835760	MIK19.3	hypothetical protein LOC100278152 Z. mays 100.0 476	glycosyl hydrolase family 17 protein A. thaliana 70.0 477	-2.5983	-1.8614
MZ00030854	817514	JOSL	LOC100282423 Z. mays 100.0 196	JOSL (JOSEPHIN-LIKE PROTEIN) A. thaliana 67.1 167	-2.2955	-2.1618
MZ00036874	100278845	LOC100278845	Hypothetical protein LOC100278845		-2.2077	-2.241
MZ00023546	542287	LOC542287	Hypothetical LOC542287		-2.0208	-2.4275
MZ00013851	100382866	LOC100382866	superoxide dismutase [Cu-Zn] 4A (LOC100382866) Z. mays 98.7 15	CSD3 (copper/zinc superoxide dismutase 3); superoxide dismutase A. thaliana 71.7 92	-2.1698	-2.265
MZ00031561	4326867	Os01g0541600	hypothetical protein LOC100277160 Z. mays 100.0 346		-2.1258	-2.2987
MZ00038527	831350	F2G14.100		esterase/lipase/thioesterase family protein A. thaliana 100.0 326	-2.3361	-2.0727
MZ00023102	100383815	LOC100383815	hypothetical protein LOC100383815 Z. mays 100.0 317	ATEXLA2 (ARABIDOPSIS THALIANA EXPANSIN-LIKE A2) A. thaliana 57.6 257	-2.4478	-1.9332
MZ00044263	4345596	pco138598	LOC100286231 Z. mays 100.0 215	DNA binding / protein binding / zinc ion binding A. thaliana 78.6 219	-2.0301	-2.3164
MZ00015770	100275444	LOC100275444	hypothetical protein LOC100275936 Z. mays 100.0 55		-2.2101	-2.1301
MZ00028804	4325496	Os01g0766900	hypothetical protein LOC100194288 Z. mays 100.0 178		-2.3576	-1.9718
MZ00030750	837599	T10O24.21	pre-mRNA-splicing factor PRP17 (LOC100285823) Z. mays 100.0 572	transducin family protein / WD-40 repeat family protein A. thaliana 78.7 572	-2.108	-2.2181
MZ00003608	4343610	Os07g0563600	hypothetical protein LOC100381780 Z. mays 100.0 898		-2.2002	-2.0921
MZ00016324	4339315	Os05g0515600	O-methyltransferase ZRP4 (LOC100282209) Z. mays 100.0 358		-2.0428	-2.2341
MZ00016679	837462	F14J9.6	12-oxo-phytodienoic acid reductase6 (opr6) Z. mays 100.0 371	OPR1; 12-oxophytodienoate reductase A. thaliana 68.8 366	-2.3806	-1.8815
MZ00055465	100274867	LOC100274867	hypothetical protein LOC100274867 Z. mays 100.0 159		-2.2379	-1.9925
MZ00014872	816251	RHA3A	RING-H2 finger protein ATL1R (LOC100284205) Z. mays 100.0 176	RHA3B; protein binding / zinc ion binding A. thaliana 46.1 156	-2.6036	-1.6241
MZ00001210	8066281	Sb01g032210			-2.0005	-2.2132
MZ00031875	4337695	Os05g0128900	Hypothetical protein LOC100191265	ATTPS9; transferase, transferring glycosyl groups / trehalose-phosphatase A. thaliana 63.7 866	-2.2078	-1.9982
MZ00036917	4335119	Os04g0188500	hypothetical protein LOC100278001 Z. mays 100.0 90		-2.3767	-1.8277
MZ00020867	825350	F21F14.5	hypothetical protein LOC100273328 Z. mays 100.0 167	unknown protein A. thaliana 73.5 162	-2.5798	-1.6146
MZ00025193	100381581	LOC100381581	Hypothetical protein LOC100381581		-2.5957	-1.5965
MZ00020790	825473	TIR1	coronatine-insensitive protein 1 Z. mays 100.0 598	COI1 (CORONATINE INSENSITIVE 1); protein binding / ubiquitin-protein ligase A. thaliana 66.1 573	-2.5687	-1.6194
MZ00049616	842922	F15E12.12	hypothetical protein LOC100277213 Z. mays 100.0 179	unknown protein A. thaliana 56.4 188	-2.1414	-2.0247
MZ00031587	4349481	Os10g0574700	hypothetical protein LOC100278906 Z. mays 100.0 260	zinc-binding family protein A. thaliana 56.0 226	-1.8637	-2.2955
MZ00032644	831724	F9G14.270	hypothetical protein LOC100192600 Z. mays 100.0 141	40S ribosomal protein S23 (RPS23B) A. thaliana 99.3 141	-1.9262	-2.2313
MZ00029878	4335011	Os04g0136700	hypothetical protein LOC100192993 Z. mays 100.0 186		-2.8393	-1.3116
MZ00001449	100281426	LOC100281426	WRKY22 - superfamily of TFs having WRKY and zinc finger domains (LOC100281426) Z. mays 100.0 241		-2.36	-1.789
MZ00049603	832248	CKX7	cytokinin dehydrogenase 10 (CKX10) Z. mays 100.0 524	CKX7 (CYTOKININ OXIDASE 7); cytokinin dehydrogenase/ oxidoreductase A. thaliana 55.7 503	-2.0369	-2.1086
MZ00037796	100382835	LOC100382835	hypothetical protein LOC100382835 Z. mays 100.0 303		-2.3715	-1.771
MZ00001739	842035	ATCSLE1	CSLE6 - cellulose synthase-like family E (LOC100281504) Z. mays 100.0 725	ATCSLE1; cellulose synthase/ transferase, transferring glycosyl groups A. thaliana 53.1 700	-2.0636	-2.0726
MZ00036336	100281091	LOC100281091	LHY protein (LOC100281091) Z. mays 100.0 719	LHY (LATE ELONGATED HYPOCOTYL); DNA binding / transcription factor A. thaliana 47.8 643	-2.1174	-2.0056
MZ00020717	4350364	LOC100272727	LOC100285668 Z. mays 87.4 514	protein phosphatase 2C family protein / PP2C family protein A. thaliana 63.9 488	-2.3278	-1.795
MZ00032700	827109	AT4G14605	LOC100284609 Z. mays 100.0 316	unknown protein A. thaliana 58.2 428	-2.2771	-1.8233
MZ00031756	4341355	Os06g0571800	hypothetical protein LOC100191563 Z. mays 100.0 369		-2.41	-1.6842
MZ00027481	837640	ZIP4	LOC100281339 Z. mays 100.0 401	ZIP4 (ZINC TRANSPORTER 4 PRECURSOR); cation transmembrane transporter/ copper ion transmembrane transporter A. thaliana 68.6 387	-2.3265	-1.7672
MZ00046986	842950	T27F4.8	LOC100281488 Z. mays 100.0 453	senescence-associated family protein A. thaliana 73.5 339	-2.0382	-2.0485
MZ00028929	841411	F10F5.3	augmenter of liver regeneration (LOC100281926) Z. mays 100.0 187	Erv1/Alr family protein A. thaliana 69.4 144	-2.2567	-1.8262
MZ00026223	4334586	Os03g0819400	LOC100282516 Z. mays 100.0 209	heavy-metal-associated domain-containing protein A. thaliana 66.7 126	-2.0482	-2.0237
MZ00017938	4327134	Os01g0175300	hypothetical protein LOC100275706 Z. mays 100.0 421		-1.9209	-2.1481
MZ00030949	100037478	SACPD-C	hypothetical protein LOC100273826 Z. mays 71.4 349		-2.8888	-1.1779
MZ00057296	821668	MSA6.31	hypothetical protein LOC100502479 Z. mays 95.0 564	mannosyl-oligosaccharide 1,2-alpha-mannosidase, putative A. thaliana 78.8 557	-1.8518	-2.2138
MZ00004167	100273838	TIDP3444	hypothetical protein LOC100273838 Z. mays 100.0 126	ILR3 (iaa-leucine resistant3); DNA binding / transcription factor A. thaliana 61.1 233	-1.8229	-2.2219
MZ00030677	100277496	LOC100277496	hypothetical protein LOC100277742 Z. mays 98.9 92		-1.9426	-2.088
MZ00020164	100382345	LOC100382345	hypothetical protein LOC100382345 Z. mays 100.0 309		-2.187	-1.843
MZ00001420	828509	T19F6.80	hypothetical protein LOC100278168 Z. mays 100.0 305	unknown protein A. thaliana 52.1 265	-2.7982	-1.2256
MZ00028617	819278	CYP78A6	hypothetical protein LOC100279840 Z. mays 100.0 533	CYP78A9 (CYTOCHROME P450 78A9); monooxygenase/ oxygen binding A. thaliana 58.7 50	-2.449	-1.5659
MZ00024639	4338283	TIDP3648	LOC100285022 Z. mays 100.0 432		-1.9162	-2.0958
MZ00001792	4328532	Os02g0185200	hypothetical protein LOC100382160 Z. mays 100.0 452		-2.1256	-1.8854
MZ00030465	4338935	Os05g0444300	LOC100284820 Z. mays 100.0 346		-1.8717	-2.1357
MZ00005223	837263	RTFL3	hypothetical protein LOC100278842 Z. mays 100.0 102		-2.0336	-1.9684
MZ00037386	4326376	aldh5	aldehyde dehydrogenase5 (aldh5) Z. mays 100.0 510	ALDH2C4; 3-chloroallyl aldehyde dehydrogenase/ aldehyde dehydrogenase (NAD)/ coniferyl-aldehyde dehydrogenase A. thaliana 70.4 500	-1.8614	-2.1381
MZ00030286	838675	F2D10.35	hypothetical protein LOC100277044 Z. mays 100.0 317	unknown protein A. thaliana 57.5 252	-1.6243	-2.3492
MZ00022596	821028	ATRBL14	hypothetical protein LOC100272876 Z. mays 100.0 343	ATRBL14 (ARABIDOPSIS RHOMBOID-LIKE PROTEIN 14); zinc ion binding A. thaliana 61.4 329	-2.2295	-1.7417
MZ00020445	821217	ACR6	ACR4 (LOC100285772) Z. mays 100.0 450	ACR6; amino acid binding A. thaliana 63.5 430	-2.1275	-1.8433
MZ00052209	821951	AT3G23700	RNA binding S1 (LOC100284950) Z. mays 100.0 365	S1 RNA-binding domain-containing protein A. thaliana 63.4 297	-2.2878	-1.6603
MZ00033347	8077469	Sb02g033940			-2.3941	-1.5512
MZ00021751	100281893	TIDP3606	LOC100281893 Z. mays 100.0 153	2,3-diketo-5-methylthio-1-phosphopentane phosphatase family A. thaliana 54.4 237	-2.5104	-1.4347
MZ00029521	100382918	LOC100382918	hypothetical protein LOC100382918 Z. mays 100.0 437		-2.0598	-1.8704
MZ00012917	818203	FACE2	hypothetical protein LOC100192945 Z. mays 100.0 312	FACE2 (FARNESYLATED PROTEIN-CONVERTING ENZYME 2); endopeptidase A. thaliana 57.8 303	-1.6977	-2.2291
MZ00038798	823639	AT3G45040		phosphatidate cytidylyltransferase family protein A. thaliana 100.0 568	-2.0506	-1.876
MZ00032889	100193283	LOC100193283	hypothetical protein LOC100193283 Z. mays 100.0 269	BPA1 (BINDINGPARTNEROFACD11 1); nucleic acid binding / nucleotide binding / oxidoreductase A. thaliana 67.5 252	-2.5811	-1.3427
MZ00021294	100272411	LOC100272411	hypothetical protein LOC100272411 Z. mays 100.0 377		-1.519	-2.4044
MZ00015471	4338201	Os05g0244500	cellulase containing protein Z. mays 100.0 538		-1.6415	-2.2818
MZ00048905	4347042	Os09g0412700	hypothetical protein LOC100278276 Z. mays 100.0 93		-1.6846	-2.2385
MZ00039718	4325092	Os01g0878400	hypothetical protein LOC100382244 Z. mays 100.0 467	AAP8; amino acid transmembrane transporter A. thaliana 52.6 473	-2.5955	-1.3195
MZ00014805	542320	Lhcb5-2	chlorophyll a/b-binding apoprotein CP26 precursor (Lhcb5-2) Z. mays 100.0 282	LHCB5 (LIGHT HARVESTING COMPLEX OF PHOTOSYSTEM II 5); chlorophyll binding A. thaliana 86.8 279	-2.0141	-1.8989
MZ00036243	840184	F9L11.8	granule bound starch synthase IIa precursor (GBSSIIa) Z. mays 100.0 608	starch synthase, putative A. thaliana 74.6 574	-2.2648	-1.6408
MZ00027549	4341103	Os06g0498000	hypothetical protein LOC100278482 Z. mays 100.0 256		-2.1853	-1.7191
MZ00044556	835051	K9P8.2	LOC100285392 Z. mays 100.0 715	mitotic checkpoint family protein A. thaliana 58.6 725	-2.0057	-1.897
MZ00055585	100192674	LOC100192674	hypothetical protein LOC100192674 Z. mays 100.0 247	EDL2 (EID1-like 2) A. thaliana 71.7 247	-2.3597	-1.5346
MZ00001243	837674	T28P6.3	hypothetical protein LOC100278560 Z. mays 100.0 189		-2.0522	-1.8382
MZ00023503	100285556	LOC100285556	wound induced protein (LOC100285556) Z. mays 100.0 80		-1.6877	-2.1985
MZ00057253	100274275	si603018d02a	hypothetical protein LOC100274275 Z. mays 100.0 552	pentatricopeptide (PPR) repeat-containing protein A. thaliana 50.8 467	-2.2582	-1.623
MZ00022741	834048	MNF13.2	hypothetical protein LOC100303883 Z. mays 100.0 117	WBC11 (WHITE-BROWN COMPLEX HOMOLOG PROTEIN 11); ATPase, coupled to transmembrane movement of substances / fatty acid transporter A. thaliana 77.0 274	-2.0211	-1.8429
MZ00022205	830500	K16F4.10	hypothetical protein LOC100275820 Z. mays 100.0 313	chaperone protein dnaJ-related A. thaliana 73.9 306	-1.6098	-2.2474
MZ00007292	100279797	LOC100279797	Hypothetical protein LOC100279797	bis(5'-adenosyl)-triphosphatase, putative A. thaliana 78.4 153	-2.1242	-1.729
MZ00001520	832631	T14C9.100	RING finger and CHY zinc finger domain-containing protein 1 Z. mays 100.0 299	zinc finger (C3HC4-type RING finger) family protein A. thaliana 75.5 269	-2.0995	-1.7529
MZ00025434	100272752	cl891_1a	LOC100272752 (cl891_1a) threonine synthase Z. mays 93.0 526	threonine synthase, putative A. thaliana 82.5 509	-2.189	-1.6518
MZ00030717	4349430	LOC100274228	LOC100284976 Z. mays 92.0 540	CH1 (CHLORINA 1); chlorophyllide a oxygenase A. thaliana 75.3 535	-2.0187	-1.8131
MZ00056132	8067414	Sb01g019240			-1.9996	-1.83
MZ00004724	842650	HMA5	hypothetical protein LOC100274413 Z. mays 100.0 442	HMA5 (HEAVY METAL ATPASE 5); ATPase, coupled to transmembrane movement of ions, phosphorylative mechanism A. thaliana 82.3 458	-2.2078	-1.6183
MZ00019770	100217229	LOC100217229	hypothetical protein LOC100304272 Z. mays 100.0 233	vesicle-associated membrane family protein / VAMP family protein A. thaliana 64.0 214	-2.0543	-1.7605
MZ00003780	824143	AT3G49810	ubiquitin-protein ligase Z. mays 100.0 458	U-box domain-containing protein A. thaliana 66.6 427	-2.0511	-1.7289
MZ00056338	828760	M3E9.30	hypothetical protein LOC100274113 Z. mays 45.7 523	kinase A. thaliana 100.0 1090	-2.1151	-1.6637
MZ00056300	100274583	LOC100274583	hypothetical protein LOC100274583 Z. mays 100.0 128		-1.8497	-1.9276
MZ00038410	836274	K11J9.10	hypothetical protein LOC100272596 Z. mays 100.0 371	small G protein family protein / RhoGAP family protein A. thaliana 63.6 375	-1.6999	-2.0759
MZ00024131	818005	LHB1B2	chlorophyll a-b binding protein 6A Z. mays 100.0 248	LHCA1; chlorophyll binding A. thaliana 81.9 238	-1.9034	-1.8635
MZ00024846	4328360	LOC100281897	senescence-associated protein DIN1 (LOC100281897) Z. mays 100.0 135		-2.2491	-1.5105
MZ00023387	100274593	IDPC175	hypothetical protein LOC100274593 Z. mays 100.0 157	HSP18.2 (heat shock protein 18.2) A. thaliana 78.6 158	-1.7228	-2.036
MZ00005896	4342400	Os07g0148200	hypothetical protein LOC100217238 Z. mays 100.0 473		-1.8303	-1.9259
MZ00029519	8063968	Sb06g028450			-2.14	-1.612
MZ00022171	4331734	Os03g0165900	hypothetical protein LOC100194250 Z. mays 100.0 303	male sterility MS5 family protein A. thaliana 57.4 290	-2.4399	-1.3111
MZ00030133	4347072	Os09g0418500	hypothetical protein LOC100191755 Z. mays 100.0 442	SIP3 (SOS3-INTERACTING PROTEIN 3); ATP binding / kinase/ protein kinase/ protein serine/threonine kinase A. thaliana 67.8 429	-1.6568	-2.0895
MZ00016732	818293	PIP2B	aquaporin PIP2-6 (pip2f) Z. mays 100.0 287	PIP2;4 (PLASMA MEMBRANE INTRINSIC PROTEIN 2;4); water channel A. thaliana 80.4 290	-1.6136	-2.1327
MZ00018843	100281423	IDP1459	LOC100281423 Z. mays 100.0 484		-1.8743	-1.8696
MZ00013891	100216986	LOC100216986	hypothetical protein LOC100277107 Z. mays 100.0 187	EIF3E (EUKARYOTIC TRANSLATION INITIATION FACTOR 3E); translation initiation factor A. thaliana 80.3 183	-1.6883	-2.0556
MZ00020090	4330108	pco065540	LOC100286263 Z. mays 100.0 142	C2 domain-containing protein A. thaliana 67.1 143	-2.2031	-1.539
MZ00024083	100283929	TIDP3412	LOC100283929 Z. mays 100.0 214		-2.5756	-1.1661
MZ00015365	830576	MOJ9.2	hypothetical protein LOC100502336 Z. mays 61.4 272	C2 domain-containing protein A. thaliana 81.0 559	-2.4126	-1.3217
MZ00025487	830877	T31P16.120	hypothetical protein LOC100192702 Z. mays 100.0 163	hypothetical protein LOC100384246 Z. mays 100.0 450	-1.4135	-2.3199
MZ00057086	4329628	Os02g0550800	hypothetical protein LOC100304410 Z. mays 100.0 477	ATAMT2 (AMMONIUM TRANSPORTER 2); ammonium transmembrane transporter/ high affinity secondary active ammonium transmembrane transporter A. thaliana 68.4 446	-1.8609	-1.8711
MZ00020701	100191662	cl18267_1	hypothetical protein LOC100383132 Z. mays 100.0 243	unknown protein A. thaliana 82.4 244	-2.1266	-1.605
MZ00000564	4342167	Os07g0100900	legume lectins beta domain containing protein Z. mays 100.0 334		-2.097	-1.6335
MZ00032661	829175	F17I23.140	hypothetical protein LOC100383251 Z. mays 100.0 469	loricrin-related A. thaliana 57.2 573	-1.8336	-1.8945
MZ00012549	815080	F5G3.22	hypothetical protein LOC100381400 Z. mays 100.0 288	beta-1,2-N-acetylglucosaminyltransferase II A. thaliana 68.1 361	-2.022	-1.701
MZ00039901	4334159	Os03g0756700	hypothetical protein LOC100383349 Z. mays 100.0 763		-2.4072	-1.3153
MZ00020366	836725	K14B20.12	hypothetical protein LOC100502399 Z. mays 85.6 194	unknown protein A. thaliana 54.8 1189	-1.7994	-1.9227
MZ00027918	8060463	Sb06g026880			-2.2086	-1.509
MZ00022066	836591	MVP7.2	hypothetical protein LOC100192030 Z. mays 100.0 364	nodulin MtN21 family protein A. thaliana 48.2 334	-1.9255	-1.7899
MZ00029818	843847	JAC1	hypothetical protein LOC100278637 Z. mays 100.0 568		-2.0598	-1.6391
MZ00028339	4329047	Os02g0288400	LOC542680 Z. mays 100.0 1288	ATMRP3; ATPase, coupled to transmembrane movement of substances / chlorophyll catabolite transporter/ glutathione S-conjugate-exporting ATPase A. thaliana 62.7 1296	-1.9758	-1.7224
MZ00037884	100193900	LOC100193900	hypothetical protein LOC100193900 Z. mays 100.0 232	RTE1 (REVERSION-TO-ETHYLENE SENSITIVITY1) A. thaliana 65.7 213	-2.4762	-1.2199
MZ00004592	837416	CAX11	hypothetical protein LOC100272741 Z. mays 100.0 493	CAX11; calcium:sodium antiporter/ cation:cation antiporter A. thaliana 64.5 496	-2.2349	-1.4604
MZ00020337	100284480	LOC100284480	hypothetical protein LOC100191598 Z. mays 95.3 170	unknown protein A. thaliana 69.8 96	-1.8292	-1.8639
MZ00029103	4340967	Os06g0343600	hypothetical protein LOC100193773 Z. mays 100.0 485		-1.8085	-1.8826
MZ00023580	100273396	LOC100273396	hypothetical protein LOC100273396 Z. mays 100.0 375	ACT7 (ACTIN 7); structural constituent of cytoskeleton A. thaliana 94.4 372	-2.2449	-1.441
MZ00021070	100276854	LOC100276854	hypothetical protein LOC100276854 Z. mays 100.0 281		-1.9765	-1.7083
MZ00028978	100384487	LOC100384487	Hypothetical protein LOC100384487		-1.57	-2.0994
MZ00052235	816271	ATSERAT3		ATSERAT3;1; acetyltransferase/ serine O-acetyltransferase A. thaliana 100.0 322	-1.8073	-1.8612
MZ00047891	4325680	Os01g0138300	hypothetical protein LOC100279755 Z. mays 100.0 452	serine/threonine protein kinase, putative A. thaliana 47.0 575	-1.7358	-1.9304
MZ00028147	100193323	LOC100193323	hypothetical protein LOC100193323 Z. mays 100.0 191	2-phosphoglycerate kinase-related A. thaliana 73.0 678	-1.8178	-1.8474
MZ00025746	4347362	LOC100282915	TMV-MP30 binding protein 2C (LOC100282915) Z. mays 100.0 259		-1.8144	-1.8446
MZ00052331	100194112	LOC100194112	hypothetical protein LOC100194112 Z. mays 100.0 231	40S ribosomal protein S3 (RPS3C) A. thaliana 92.8 236	-1.7121	-1.9424
MZ00029798	100273851	cl25517_1b	hypothetical protein LOC100273851 Z. mays 100.0	CIPK9 (CBL-INTERACTING PROTEIN KINASE 9); ATP binding / kinase/ protein kinase/ protein serine/threonine kinase A. thaliana 54.6 443	-2.0409	-1.603
MZ00029980	827783	F9F13.6	hypothetical protein LOC100193159 Z. mays 100.0 162	unknown protein A. thaliana 59.6 183	-2.0467	-1.5902
MZ00042980	100275466	LOC100275466	hypothetical protein LOC100275446 Z. mays 100.0 172		-1.5104	-2.1218
MZ00055261	4351221	Os11g0706100	hypothetical protein LOC100276648 Z. mays 100.0 135	unknown protein A. thaliana 77.3 88	-2.473	-1.1498
MZ00028681	100275407	pco096436b	hypothetical protein LOC100275407 Z. mays 100.0 239		-2.034	-1.5847
MZ00042981	100194135	LOC100194135	hypothetical protein LOC100194135 Z. mays 100.0 373		-1.5884	-2.0287
MZ00004010	4349594	LOC100193952	LOC100280494 Z. mays 100.0 437	CIPK2 (CBL-INTERACTING PROTEIN KINASE 2); ATP binding / kinase/ protein kinase/ protein serine/threonine kinase A. thaliana 57.1 443	-1.9594	-1.6561
MZ00005318	817545	ELF4-L1	hypothetical protein LOC100279754 Z. mays 100.0 128	ELF4-L3 (ELF4-Like 3) A. thaliana 62.6 98	-1.5893	-2.0239
MZ00037882	100384402	LOC100384402	hypothetical protein LOC100274572 Z. mays 95.7 346	unknown protein A. thaliana 69.0 323	-1.482	-2.1254
MZ00007258	100304232	LOC100304232	hypothetical protein LOC100304232 Z. mays 100.0 114		-2.4367	-1.1653
MZ00043787	100191597	LOC100191597	wound induced protein (LOC100191597) Z. mays 100.0 90		-1.581	-2.0183
MZ00026146	100126941	IDP2492	RNA-binding protein Z. mays 99.2 241	protein binding / zinc ion binding A. thaliana 65.6 240	-1.5315	-2.0621
MZ00031399	100383337	LOC100383337	LOC100383337	unknown protein A. thaliana 57.5 173	-1.8975	-1.6924
MZ00029829	827969	F4C21.27	hypothetical protein LOC100191451 Z. mays 100.0 420	glycosyltransferase family 14 protein / core-2/I-branching enzyme family protein A. thaliana 50.8 381	-1.6918	-1.8948
MZ00000674	100192617	LOC100192617	hypothetical protein LOC100192617 Z. mays 100.0 285	MSL10 (MECHANOSENSITIVE CHANNEL OF SMALL CONDUCTANCE-LIKE 10); mechanically-gated ion channel A. thaliana 55.9 444	-1.855	-1.7304
MZ00018559	100192544	LOC100192544	hypothetical protein LOC100192544 Z. mays 100.0 456	WD-40 repeat family protein A. thaliana 64.8 438	-1.8885	-1.6822
MZ00003905	838766	NADK2	NAD kinase 1 Z. mays 53.9 323	NADK2; NAD+ kinase/ calmodulin binding A. thaliana 74.8 931	-2.4179	-1.1516
MZ00043759	4349972	Os11g0187600	hypothetical protein LOC100272911 Z. mays 69.5 443	ERD2 (EARLY-RESPONSIVE TO DEHYDRATION 2); ATP binding A. thaliana 67.2 530	-1.7261	-1.8288
MZ00030776	4340664	Os06g0254600	alcium binding EF-hand protein (LOC100281938) Z. mays 100.0 221	caleosin-related family protein A. thaliana 47.7 176	-1.847	-1.7033
MZ00027678	817118	AT2G25750	hypothetical protein LOC100383451 Z. mays 100.0 606	protein kinase family protein A. thaliana 81.7 60	-1.9467	-1.5922
MZ00030501	4336962	Os04g0612000	acyclic sesquiterpene synthase Z. mays 100.0 589	GA2 (GA REQUIRING 2); ent-kaurene synthase A. thaliana 49.3 507	-2.3105	-1.2202
MZ00014998	2745870	AT3G05725	hypothetical protein LOC100276361 Z. mays 100.0 91		-1.9012	-1.6272
MZ00035805	817944	RALFL19	RALF (LOC100284508) Z. mays 100.0 125		-2.0045	-1.5208
MZ00013947	842572	F23N19.10	LOC100285569 Z. mays 100.0 580	stress-inducible protein, putative A. thaliana 79.5 570	-1.8073	-1.7072
MZ00051979	100284850	LOC100284850	GDU1 (LOC100284850) Z. mays 100.0 177	AtGDU3 (Arabidopsis thaliana GLUTAMINE DUMPER 3) A. thaliana 64.8 122	-2.1874	-1.3233
MZ00027526	816599	F5H14.32	hypothetical protein LOC100274385 Z. mays 100.0 471		-1.8064	-1.7024
MZ00029138	4327701	Os01g0243000	triacylglycerol lipase (LOC100282759) Z. mays 100.0 367	unknown protein A. thaliana 63.8 362	-2.0469	-1.4528
MZ00032163	816577	T13C7.14	hypothetical protein LOC100382308 Z. mays 100.0 350	DNAJ heat shock family protein A. thaliana 80.4 336	-1.7663	-1.7305
MZ00018243	819000	OEP37	LOC100283912 Z. mays 100.0 372	OEP37; ion channel A. thaliana 58.5 329	-2.1123	-1.3762
MZ00022411	100383010	LOC100383010	Hypothetical protein LOC100383010		-1.6715	-1.8112
MZ00030229	4329950	Os02g0610500	CONSTANS-like protein CO5 Z. mays 100.0 338	zinc finger (B-box type) family protein A. thaliana 49.7 354	-1.6475	-1.8241
MZ00054864	826973	HAK5	hypothetical protein LOC100502520 Z. mays 54.0 632	HAK5 (HIGH AFFINITY K+ TRANSPORTER 5); potassium ion transmembrane transporter/ potassium:sodium symporter A. thaliana 100.0 784	-1.9756	-1.4958
MZ00004530	838568	TGD1	hypothetical protein LOC100275524 Z. mays 100.0 334	TGD1 (TRIGALACTOSYLDIACYLGLYCEROL 1); lipid transporter A. thaliana 73.1 327	-1.7582	-1.713
MZ00048377	829042	GGT4	gamma-glutamyltranspeptidase 1 Z. mays 52.9 563	GGT4 (GAMMA-GLUTAMYL TRANSPEPTIDASE 4); gamma-glutamyltransferase/ glutathione gamma-glutamylcysteinyltransferase A. thaliana 57.0 561	-2.1107	-1.3603
MZ00046464	100281360	LOC100281360	annexin-like protein RJ4 (LOC100281360) Z. mays 100.0 242	ANNAT3 (ANNEXIN ARABIDOPSIS 3); calcium ion binding / calcium-dependent phospholipid binding A. thaliana 47.8 318	-1.8046	-1.6614
MZ00017484	100284416	LOC100284416	16.9 kDa class I heat shock protein 1 (LOC100284416) Z. mays 100.0 151	HSP18.2 (heat shock protein 18.2) A. thaliana 79.2 149	-1.429	-2.0279
MZ00028092	100281416	LOC100281416	methyltransferase (LOC100281416) Z. mays 100.0 619	dehydration-responsive family protein A. thaliana 67.7 625	-2.0597	-1.3922
MZ00007502	100273156	LOC100273156	hypothetical protein LOC100273156 Z. mays 100.0 199	BETA-OHASE 1 (BETA-HYDROXYLASE 1); carotene beta-ring hydroxylase A. thaliana 79.0 152	-1.9556	-1.4952
MZ00017625	839525	F15K9.6	hypothetical protein LOC100280384 Z. mays 100.0 369		-1.9864	-1.4603
MZ00014763	832073	ACL5	LOC100279222 (pco081586c)	SPDS3 (SPERMIDINE SYNTHASE 3); spermidine synthase/ spermine synthase A. thaliana 78.2 356	-2.029	-1.4102
MZ00036033	100192921	LOC100192921	hypothetical protein LOC100192921 Z. mays 100.0 426	basic helix-loop-helix (bHLH) family protein A. thaliana 75.0 64	-2.1727	-1.2611
MZ00052000	100216729	LOC100216729	hypothetical protein LOC100216729 Z. mays 100.0 290	chlorophyll A-B binding protein CP29 (LHCB4) A. thaliana 87.9 289	-1.8592	-1.5711
MZ00042659	100272408	LOC100272408	hypothetical protein LOC100272408 Z. mays 100.0 236		-2.3371	-1.0862
MZ00019306	100273867	LOC100273867	Hypothetical protein LOC100273867		-1.7304	-1.6851
MZ00049800	818698	T3K9.25	hypothetical protein LOC100217276 Z. mays 100.0 112	unknown protein A. thaliana 72.3 476	-2.6793	-0.7358
MZ00055521	823623	RPL9	50S ribosomal protein L9 (LOC100285012) Z. mays 100.0 193	RPL9 (RIBOSOMAL PROTEIN L9); structural constituent of ribosome A. thaliana 73.5 189	-1.8002	-1.6062
MZ00029452	835111	UBC33	hypothetical protein LOC100193789 Z. mays 100.0 238	UBC34 (ubiquitin-conjugating enzyme 34); ubiquitin-protein ligase A. thaliana 76.0 236	-1.9799	-1.4229
MZ00032267	100274439	LOC100274439	hypothetical protein LOC100274439 Z. mays 100.0 293	F-box family protein A. thaliana 47.2 364	-2.2126	-1.1896
MZ00054923	4339222	Os05g0499300	LOC100283865 Z. mays 100.0 332	peroxidase 27 (PER27) (P27) (PRXR7) A. thaliana 56.6 315	-1.7471	-1.6492
MZ00019937	8060420	Sb06g026080			-1.6956	-1.6922
MZ00000429	843303	CUL3B	hypothetical protein LOC100384196 Z. mays 100.0 475	ATCUL3 (ARABIDOPSIS THALIANA CULLIN 3); protein binding / ubiquitin-protein ligase A. thaliana 76.0 525	-1.6971	-1.6884
MZ00004939	836739	K2A18.15	RING-H2 finger protein ATL2B Z. mays 100.0 258	zinc finger (C3HC4-type RING finger) family protein A. thaliana 57.8 198	-2.4265	-0.954
MZ00003732	100193684	LOC100193684			-1.6921	-1.6862
MZ00055766	100127008	IDP155	senescence-associated protein DIN1 Z. mays 100.0 112		-1.8595	-1.5154
MZ00028792	829106	MTO2	threonine synthase (LOC100283397) Z. mays 100.0 526	hreonine synthase, putative A. thaliana 81.3 508	-1.858	-1.5142
MZ00004328	100275526	LOC100275526	hypothetical protein LOC100275526 Z. mays 100.0 108		-1.7747	-1.5855
MZ00056489	100277750	LOC100277750	Hypothetical protein LOC100277750		-1.7732	-1.587
MZ00003528	822265	PHT2;1	hypothetical protein LOC100382112 Z. mays 100.0 576	PHT2;1 (PHOSPHATE TRANSPORTER 2;1); low affinity phosphate transmembrane transporter A. thaliana 77.2 538	-2.2024	-1.1477
MZ00017635	819267	F13A10.8	hypothetical protein LOC100277248 Z. mays 100.0 478		-1.86	-1.4882
MZ00020887	100285265	LOC100285265	casein kinase I isoform delta-like (LOC100285265) Z. mays 100.0 467	ADK1 (dual specificity kinase 1); kinase/ protein serine/threonine/tyrosine kinase A. thaliana 81.9 469	-1.8969	-1.4488
MZ00044541	824701	AT3G55350	hypothetical protein LOC100194119 Z. mays 100.0 389	unknown protein A. thaliana 51.7 402	-1.8488	-1.4935
MZ00039216	542223	fad8	fatty acid desaturase7 Z. mays 94.1 442	FAD8 (FATTY ACID DESATURASE 8); omega-3 fatty acid desaturase A. thaliana 79.3 431	-1.9861	-1.3513
MZ00018927	836329	MTG10.12	hypothetical protein LOC100383356 Z. mays 100.0 604		-1.5782	-1.757
MZ00036529	835515	LHCB3	chlorophyll a-b binding protein of LHCII type III Z. mays 100.0 271	LHCB3 (LIGHT-HARVESTING CHLOROPHYLL B-BINDING PROTEIN 3); structural molecule A. thaliana 95.5 264	-1.8552	-1.4737
MZ00019031	100384183	LOC100384183	hypothetical protein LOC100384183 Z. mays 100.0 200		-2.3811	-0.9459
MZ00013169	100285388	umc2278	LOC100285388 Z. mays 100.0 314		-1.7815	-1.5409
MZ00042360	4327025	Os01g0762300	hypothetical protein LOC100274327 Z. mays 85.2 358	TIM50 A. thaliana 63.4 371	-1.7848	-1.5373
MZ00005459	837544	T27I1.11	hypothetical protein LOC100191754 Z. mays 68.0 318	ATBCAT-2 (ARABIDOPSIS THALIANA BRANCHED-CHAIN AMINO ACID TRANSAMINASE 2); branched-chain-amino-acid transaminase/ catalytic A. thaliana 100.0 387	-2.2718	-1.0499
MZ00043587	832321	MQJ16.12	pop3 peptide (LOC100283245) Z. mays 100.0 106	unknown protein A. thaliana 50.5 104	-1.2213	-2.095
MZ00035366	100127413	AlaAT1		ALAAT2 (ALANINE AMINOTRANSFERASE 2); ATP binding / L-alanine:2-oxoglutarate aminotransferase A. thaliana 84.6 539	-1.7882	-1.5079
MZ00032421	829328	F11C18.13	EREBP-4 like protein Z. mays 93.8 207	unknown protein A. thaliana 70.4 223	-1.3513	-1.9422
MZ00038496	100275867	LOC100275867	hypothetical protein LOC100275867 Z. mays 100.0 112		-1.715	-1.5586
MZ00028836	839761	F1K23.16	hypothetical protein LOC100273015 Z. mays 100.0 432	GDSL-motif lipase, putative A. thaliana 46.0 385	-1.7393	-1.5335
MZ00030248	4330494	Os02g0711100	hypothetical protein LOC100277643 Z. mays 100.0 491		-2.0425	-1.2272
MZ00019285	100216571	LOC100216571	hypothetical protein LOC100276223 Z. mays 74.5 277		-2.0681	-1.196
MZ00028994	100101527	ATSS3	starch synthase IIIb-1 precursor Z. mays 100.0 1190	ATSS3 (starch synthase 3); starch synthase/ transferase, transferring glycosyl groups A. thaliana 70.7 936	-1.6757	-1.5786
MZ00000915	828048	AT4G03175	ATP binding protein (LOC100281776) Z. mays 100.0 724	protein kinase family protein A. thaliana 80.9 341	-1.9002	-1.3538
MZ00035373	818586	T28M21.14	AER (LOC100285433) Z. mays 100.0 491	transferase family protein A. thaliana 59.0 468	-2.3065	-0.9432
MZ00030648	829503	AT4G33625	hypothetical protein LOC100272789 Z. mays 100.0 200	unknown protein A. thaliana 65.3 173	-1.6403	-1.6032
MZ00056066	4347155	Os09g0437500	auxin-repressed protein (LOC100284214) Z. mays 100.0 134		-1.8155	-1.419
MZ00040829	842079	F14G9.13	hypothetical protein LOC100276461 Z. mays 100.0 124	unknown protein A. thaliana 56.5 115	-2.0025	-1.2275
MZ00037911	100217027	LOC100217027	hypothetical protein LOC100381552 Z. mays 94.4 897	AGO4 (ARGONAUTE 4); nucleic acid binding A. thaliana 71.3 904	-1.6509	-1.5789
MZ00006904	4330523	Os02g0716500	hypothetical protein LOC100191328 Z. mays 100.0 386	FAD2 (FATTY ACID DESATURASE 2); delta12-fatty acid dehydrogenase/ omega-6 fatty acid desaturase A. thaliana 78.0 382	-1.9504	-1.2786
MZ00035612	4326839	si687044h06(706)	LOC100282195 Z. mays 100.0 495	scpl33 (serine carboxypeptidase-like 33); serine-type carboxypeptidase A. thaliana 67.8 441	-1.4981	-1.7308
MZ00031265	8079561	Sb06g030350			-1.7813	-1.4366
MZ00055284	100275824	LOC100275824	hypothetical protein LOC100275824 Z. mays 100.0 141		-1.9084	-1.2937
MZ00023039	831425	F14F8.90	hypothetical protein LOC100193493 Z. mays 100.0 419	F-box family protein A. thaliana 77.8 391	-2.0002	-1.1934
MZ00027675	817126	OVA4	hypothetical protein LOC100272291 Z. mays 100.0 404	OVA4 (ovule abortion 4); ATP binding / aminoacyl-tRNA ligase/ nucleotide binding / tryptophan-tRNA ligase A. thaliana 81.1 344	-1.9386	-1.249
MZ00025854	100273353	LOC100273353	hypothetical protein LOC100273353 Z. mays 100.0 277	methyltransferase/ nucleic acid binding A. thaliana 59.0 227	-1.7029	-1.4809
MZ00003511	4351541	Os12g0155200	hypothetical protein LOC100275755 Z. mays 100.0 174	rac GTPase activating protein, putative A. thaliana 52.6 116	-1.5948	-1.5853
MZ00021189	4343398	Os07g0520200	hypothetical protein LOC100272916 Z. mays 75.3 478		-1.4253	-1.7488
MZ00027637	542114	CLC-C	LOC542114 Z. mays 100.0 785	CLC-C (CHLORIDE CHANNEL C); anion channel/ voltage-gated chloride channel A. thaliana 77.3 770	-1.4455	-1.7221
MZ00030444	4349210	Os10g0531400	glutathione S-transferase GST 38 Z. mays 100.0 227	ATGSTU18 (GLUTATHIONE S-TRANSFERASE TAU 18); glutathione transferase A. thaliana 55.3 217	-1.1722	-1.9762
MZ00028538	830407	K18I23.5	hypothetical protein LOC100191965 Z. mays 100.0 237		-1.7243	-1.4198
MZ00025139	100282822	si687003f04b	LOC100282822 Z. mays 100.0 407	UNE6 (unfertilized embryo sac 6) A. thaliana 78.6 401	-1.4203	-1.7162
MZ00003803	828922	T13J8.180	ATPase (LOC100280664) Z. mays 100.0 517	AFG1-like ATPase family protein A. thaliana 74.7 470	-1.9272	-1.2058
MZ00046836	4337591	Os05g0110700	hypothetical protein LOC100191249 Z. mays 100.0 321		-1.5168	-1.6125
MZ00018460	4326364	Os01g0239100	hypothetical protein LOC100194306 Z. mays 100.0 335	DNAJ heat shock family protein A. thaliana 71.8 336	-2.0446	-1.0786
MZ00019207	829873	AP22.7	hypothetical protein LOC100273622 Z. mays 100.0 566		-1.6698	-1.4488
MZ00042579	4340382	Os06g0193400	hypothetical protein LOC100192577 Z. mays 100.0 437	UNE12 (unfertilized embryo sac 12); DNA binding / transcription factor A. thaliana 51.8 193	-1.499	-1.6191
MZ00021869	100383639	LOC100383639	hypothetical protein LOC100383639 Z. mays 100.0 304	UbiE/COQ5 methyltransferase family protein A. thaliana 78.3 266	-2.0704	-1.0429
MZ00047799	100275483	LOC100275483	hypothetical protein LOC100384149 Z. mays 100.0 150		-1.6712	-1.4405
MZ00020588	4344244	Os07g0671100	hypothetical protein LOC100276704 Z. mays 68.8 137		-1.6974	-1.4136
MZ00001887	4344148	Os07g0656500	hypothetical protein LOC100382191 Z. mays 100.0 580	GUN5 (GENOMES UNCOUPLED 5); magnesium chelatase A. thaliana 85.9 1225	-1.8783	-1.2326
MZ00022257	818545	F12L6.28	hypothetical protein LOC100273888 Z. mays 100.0 466		-1.4565	-1.6537
MZ00057054	100274549	LOC100274549	hypothetical protein LOC100274549 Z. mays 100.0 450		-1.9461	-1.164
MZ00004622	100274669	LOC100274669	hypothetical protein LOC100274669 Z. mays 100.0 115		-2.0619	-1.0357
MZ00026679	100382153	LOC100382153	hypothetical protein LOC100382153 Z. mays 100.0 407	CP5 A. thaliana 62.3 366	-1.2864	-1.801
MZ00055436	817716	T9H9.10		unknown protein A. thaliana 55.9 522	-1.6338	-1.4412
MZ00005871	4335005	Os04g0134800	hypothetical protein LOC100191318 Z. mays 45.1 348		-1.794	-1.2773
MZ00016211	100282315	LOC100282315	tyrosyl-tRNA synthetase (LOC100282315) Z. mays 100.0 379	tRNA synthetase class I (W and Y) family protein A. thaliana 72.5 378	-1.3028	-1.7683
MZ00022964	100276720	LOC100276720			-1.2713	-1.7985
MZ00015582	100382241	LOC100382241	LOC100382241		-1.8973	-1.1719
MZ00055302	4336978	Os04g0613800	hypothetical protein LOC100383923 Z. mays 100.0 431		-1.3351	-1.7337
MZ00055903	100286235	pco145004	LOC100286235 Z. mays 100.0 106	chaperone protein dnaJ-related A. thaliana 63.5 96	-1.6194	-1.4413
MZ00028261	820542	AT3G13420	hypothetical protein LOC100273346 Z. mays 100.0 250	unknown protein A. thaliana 63.5 238	-1.4077	-1.6436
MZ00026600	844194	TPS1	trehalose-6-phosphate synthase (LOC100170239) Z. mays 100.0 938	TTPS1 (TREHALOSE-6-PHOSPHATE SYNTHASE); alpha,alpha-trehalose-phosphate synthase (UDP-forming)/ transferase, transferring glycosyl groups A. thaliana 80.5 924	-1.9269	-1.1226
MZ00057421	542718	GAPC2	glyceraldehyde-3-phosphate dehydrogenase, cytosolic 2 Z. mays 100.0 336	GAPC1 (GLYCERALDEHYDE-3-PHOSPHATE DEHYDROGENASE C SUBUNIT 1); glyceraldehyde-3-phosphate dehydrogenase (phosphorylating)/ glyceraldehyde-3-phosphate dehydrogenase A. thaliana 91.1 337	-1.0781	-1.9688
MZ00037645	100276097	umc1563			-1.8965	-1.147
MZ00043614	100127002	IDP1674	hypothetical protein LOC100384703 Z. mays 99.6 225	UBP24 (UBIQUITIN-SPECIFIC PROTEASE 24); ubiquitin thiolesterase/ ubiquitin-specific protease A. thaliana 65.5 222	-2.0606	-0.9813
MZ00015865	100193018	LOC100193018	hypothetical protein LOC100501850 Z. mays 73.9 353	AME3; ATP binding / kinase/ protein kinase/ protein serine/threonine kinase A. thaliana 74.4 390	-1.5013	-1.5395
MZ00029282	3771487	LPA2	hypothetical protein LOC100278883 Z. mays 100.0 170	LPA2 (low psii accumulation2) A. thaliana 66.7 126	-1.9037	-1.1361
MZ00018993	100279750	LOC100279750	hypothetical protein LOC100304294 Z. mays 94.8 247	unknown protein A. thaliana 61.1 287	-1.5897	-1.4426
MZ00024212	100193340	pco110217	hypothetical protein LOC100193340 Z. mays 100.0 617	pyrophosphate--fructose-6-phosphate 1-phosphotransferase alpha subunit, putative / pyrophosphate-dependent 6-phosphofructose-1-kinase, putative A. thaliana 86.3 614	-1.3915	-1.6395
MZ00020317	840201	AT1G33055	hypothetical protein LOC100276153 Z. mays 100.0 89		-1.7711	-1.259
MZ00000948	842289	F23H11.26	deoxymugineic acid synthase1 (DMAS1) Z. mays 100.0 313	aldo/keto reductase, putative A. thaliana 62.8 305	-1.1463	-1.8728
MZ00044706	100194187	LOC100194187	hypothetical protein LOC100278718 Z. mays 93.4 212	zinc finger (C3HC4-type RING finger) family protein A. thaliana 48.6 209	-1.5194	-1.4967
MZ00055086	842294	T2K10.5	hypothetical protein LOC100217196 Z. mays 100.0 286	29 kDa ribonucleoprotein, chloroplast, putative / RNA-binding protein cp29, putative A. thaliana 70.3 195	-1.9359	-1.0728
MZ00037077	100194069	LOC100194069	hypothetical protein LOC100194069 Z. mays 100.0 151	membrane protein-related A. thaliana 78.6 70	-1.5789	-1.4281
MZ00001689	100382875	LOC100382875	hypothetical protein LOC100382875 Z. mays 100.0 487		-1.9144	-1.09
MZ00040075	542837	LOC542837	granule bound starch synthase IIa precursor Z. mays 87.5 607	starch synthase, putative A. thaliana 70.9 562	-1.8791	-1.1236
MZ00049648	100384285	LOC100384285	hypothetical protein LOC100384285 Z. mays 100.0 265		-1.4007	-1.5943
MZ00033489	8058813	Sb01g030540			-1.4796	-1.5141
MZ00057443	8062639	Sb05g022220			-2.0626	-0.9306
MZ00036195	100283194	pco100031b	LOC100283194 Z. mays 100.0 465	TRABE1B (ARABIDOPSIS RAB GTPASE HOMOLOG E1B); GTP binding / GTPase/ translation elongation factor A. thaliana 86.4 471	-1.7378	-1.2519
MZ00032462	830772	AT5G08720		unknown protein A. thaliana 100.0 718	-1.7713	-1.2126
MZ00017664	100273889	LOC100273889	hypothetical protein LOC100273889 Z. mays 100.0 137		-1.6043	-1.364
MZ00040544	820870	DELTA-TIP	aquaporin TIP2-3 Z. mays 100.0 247	TIP2;2 (TONOPLAST INTRINSIC PROTEIN 2;2); water channel A. thaliana 79.6 249	-1.5006	-1.4663
MZ00028451	841297	F11I4.8	nonspecific lipid-transfer protein Z. mays 100.0 100	protease inhibitor/seed storage/lipid transfer protein (LTP) family protein A. thaliana 52.6 94	-1.4066	-1.5596
MZ00003566	835601	MCO15.5	hypothetical protein LOC100383427 Z. mays 100.0 633		-2.2471	-0.717
MZ00014527	100280016	LOC100280016	Hypothetical protein LOC100280016		-1.4707	-1.492
MZ00033139	732653	LOC732653	hypothetical protein LOC100191852 Z. mays 78.9 508	protein kinase family protein A. thaliana 80.7 491	-1.7279	-1.2312
MZ00030422	819651	WNK1	hypothetical protein LOC100273552 Z. mays 100.0 509	WNK9; kinase/ protein kinase A. thaliana 73.3 478	-1.7599	-1.1894
MZ00007147	100280329	LOC100280329	hypothetical protein LOC100280329 Z. mays 100.0 197	myb family transcription factor A. thaliana 68.8 308	-1.6198	-1.3241
MZ00015402	100273407	LOC100273407	hypothetical protein LOC100273407 Z. mays 100.0 281	phytanoyl-CoA dioxygenase (PhyH) family protein A. thaliana 73.9 276	-1.7836	-1.1592
MZ00021233	100193524	LOC100193524	hypothetical protein LOC100193524 Z. mays 100.0 214	ACT domain-containing protein A. thaliana 63.2 409	-1.588	-1.3446
MZ00036155	100382388	LOC100382388	hypothetical protein LOC100382388 Z. mays 100.0 498		-1.9709	-0.9588
MZ00016348	828260	F17L22.180	hypothetical protein LOC100278546 Z. mays 100.0 133	unknown protein A. thaliana 64.0 138	-1.5576	-1.3692
MZ00032444	827587	F28J12.210	triacylglycerol lipase Z. mays 51.3 394	lipase class 3 family protein A. thaliana 100.0 418	-1.2798	-1.6427
MZ00043938	542014	pip1e	aquaporin PIP1-5 (pip1e) Z. mays 100.0 287	PIP1;5 (PLASMA MEMBRANE INTRINSIC PROTEIN 1;5); water channel A. thaliana 89.9 286	-1.7411	-1.1788
MZ00056467	822265	PHT2;1	hypothetical protein LOC100382112 Z. mays 100.0 576	PHT2;1 (PHOSPHATE TRANSPORTER 2;1); low affinity phosphate transmembrane transporter A. thaliana 77.2 538	-1.9912	-0.9255
MZ00032861	821167	F14P3.5	hypothetical protein LOC100304276 Z. mays 100.0 479	regulator of chromosome condensation (RCC1) family protein A. thaliana 74.3 459	-1.5351	-1.3816
MZ00004567	4349428	Os10g0566900	hypothetical protein LOC100193693 Z. mays 100.0 193		-1.5338	-1.3798
MZ00026430	843861	AtHB33	hypothetical protein LOC100277167 Z. mays 100.0 330	ATHB22 (HOMEOBOX PROTEIN 22); DNA binding / transcription factor A. thaliana 62.8 183	-1.5103	-1.4001
MZ00027519	100273378	pco112381	hypothetical protein LOC100273378 Z. mays 100.0 197	unknown protein A. thaliana 66.2 159	-1.4261	-1.4776
MZ00029313	842907	F12P19.11	hypothetical protein LOC100279251 Z. mays 100.0 342	ABC1 family protein A. thaliana 61.2 539	-1.3069	-1.5941
MZ00012982	8059392	Sb03g044650			-1.4708	-1.4265
MZ00018229	100277942	LOC100277942	Hypothetical protein LOC100277942		-1.6114	-1.2845
MZ00042797	542140	GT1	hypothetical protein LOC100191494 Z. mays 57.0 738	ATOPT3 (OLIGOPEPTIDE TRANSPORTER); oligopeptide transporter A. thaliana 84.0 718	-1.4006	-1.4941
MZ00016947	840232	F10C21.6		helicase domain-containing protein A. thaliana 50.9 1225	-1.3902	-1.5038
MZ00000692	4348097	Os10g0145100	hypothetical protein LOC100383592 Z. mays 100.0 397		-1.3058	-1.5867
MZ00021083	835833	MJB24.9	hypothetical protein LOC100194268 Z. mays 100.0 292	methyltransferase A. thaliana 76.7 286	-1.4776	-1.4094
MZ00015145	100192854	LOC100192854	hypothetical protein LOC100278387 Z. mays 96.2 53		-1.1278	-1.7512
MZ00043728	100193477	LOC100193477	hypothetical protein LOC100193477 Z. mays 100.0 534	chaperonin, putative A. thaliana 91.4 534	-1.4698	-1.4078
MZ00036213	100285611	gpm39	LOC100285611 Z. mays 100.0 576	SKS1 (SKU5 SIMILAR 1); copper ion binding / oxidoreductase A. thaliana 66.7 573	-1.5744	-1.3024
MZ00025282	100274936	LOC100274936	hypothetical protein LOC100274936 Z. mays 100.0 210	unknown protein A. thaliana 50.7 209	-1.3816	-1.4947
MZ00037485	4333257	Os03g0563100	FAD binding domain containing protein (LOC100286152) Z. mays 100.0 613	FAD-binding domain-containing protein A. thaliana 61.4 588	-2.328	-0.5447
MZ00020877	4333361	Os03g0593100	hypothetical protein LOC100276051 Z. mays 100.0 122		-1.477	-1.3919
MZ00048329	829280	F3L17.100	hypothetical protein LOC100381586 Z. mays 100.0 335	binding / catalytic A. thaliana 80.4 281	-1.5395	-1.3282
MZ00033296	836159	MUF9.2	hypothetical protein LOC100279337 Z. mays 100.0 342	unknown protein A. thaliana 47.5 392	-2.3469	-0.5207
MZ00023060	817351	F24D13.14		ABC transporter family protein A. thaliana 65.2 712	-2.1541	-0.7128
MZ00026456	100276332	cl51673_1	hypothetical protein LOC100501150 Z. mays 82.1 229		-1.321	-1.5454
MZ00056305	826476	T3H13.1	ubiquitin-protein ligase Z. mays 100.0 334	F-box family protein (FBW2) A. thaliana 57.6 315	-1.4545	-1.4106
MZ00029087	100384687	LOC100384687	hypothetical protein LOC100384687 Z. mays 100.0 186	ribosomal protein L14 family protein / huellenlos paralog (HLP) A. thaliana 77.7 130	-1.4866	-1.378
MZ00021091	835495	MJP23.7	hypothetical protein LOC100382240 Z. mays 100.0 688	DNA mismatch repair MutS family protein A. thaliana 46.9 793	-1.7506	-1.111
MZ00018487	100194179	LOC100194179	holiday junction resolvase, S1x1p, URI domain nuclease (LOC100194179) Z. mays 95.7 161		-1.7075	-1.1513
MZ00023568	821515	MMB12.5	hypothetical protein LOC100384665 Z. mays 100.0 322		-1.9757	-0.8829
MZ00020875	831250	MAC12.31	hypothetical protein LOC100383322 Z. mays 100.0 424	unknown protein A. thaliana 56.0 398	-1.6276	-1.2229
MZ00016166	100283060	LOC100283060	ethylene response factor (LOC100283060) Z. mays 100.0 422	RAP2.12; DNA binding / transcription factor A. thaliana 47.4 348	-1.4553	-1.395
MZ00016786	100275248	LOC100275248	hypothetical protein LOC100275248 Z. mays 100.0 120		-1.5118	-1.3379
MZ00006935	100194058	LOC100194058	hypothetical protein LOC100194058 Z. mays 100.0 484	emb1220 (embryo defective 1220) A. thaliana 78.3 484	-1.4478	-1.4016
MZ00040176	100274763	LOC100274763	Hypothetical protein LOC100274763		-1.3392	-1.5065
MZ00014142	4330968	pco118328a			-1.2973	-1.5476
MZ00042295	828901	T27E11.120	LOC100170242 Z. mays 100.0 299	seven in absentia (SINA) family protein A. thaliana 89.0 273	-1.7242	-1.1191
MZ00005539	822157	CHUP1		CHUP1 (CHLOROPLAST UNUSUAL POSITIONING 1) A. thaliana 100.0 1003	-1.6519	-1.1901
MZ00050374	4342829	Os07g0247000	hypothetical protein LOC100193104 Z. mays 100.0 245		-1.4427	-1.3974
MZ00014822	827715	AK-HSDH_II	bifunctional aspartokinase/homoserine dehydrogenase 2, chloroplastic precursor Z. mays 100.0 916	AK-HSDH I (ASPARTATE KINASE-HOMOSERINE DEHYDROGENASE I); aspartate kinase/ homoserine dehydrogenase A. thaliana 76.3 848	-1.4102	-1.4248
MZ00055582	827413	UGLYAH	hypothetical protein LOC100217019 Z. mays 100.0 310	UGLYAH (UREIDOGLYCINE AMINOHYDROLASE); transcription factor A. thaliana 80.5 276	-1.2863	-1.5457
MZ00054848	8067749	Sb06g002210			-1.6282	-1.1999
MZ00019367	817905	F4P9.18	hypothetical protein LOC100382683 Z. mays 100.0 442	heterogeneous nuclear ribonucleoprotein, putative / hnRNP, putative A. thaliana 64.0 410	-1.6561	-1.1687
MZ00056866	100383598	LOC100383598	hypothetical protein LOC100383598 Z. mays 100.0 689	ECT2; protein binding A. thaliana 58.8 658	-1.4755	-1.3489
MZ00039867	100278036	LOC100278036	hypothetical protein LOC100304044 Z. mays 94.9 79		-1.6692	-1.1551
MZ00024533	835090	K6A12.11	hypothetical protein LOC100191381 Z. mays 100.0 288	RBP31 (31-KDA RNA BINDING PROTEIN); RNA binding / poly(U) binding A. thaliana 64.4 323	-1.6605	-1.1608
MZ00024917	842893	F1E22.17	hypothetical protein LOC100216831 Z. mays 100.0 120	microsomal glutathione s-transferase, putative A. thaliana 78.3 143	-1.0925	-1.718
MZ00029051	4339406	umc2170	LOC100280972 Z. mays 100.0 342	DNAJ heat shock N-terminal domain-containing protein A. thaliana 66.2 340	-1.1925	-1.6158
MZ00016951	100383461	LOC100383461	hypothetical protein LOC100383461 Z. mays 100.0 852		-1.4144	-1.3937
MZ00032471	8076215	Sb04g032560			-1.7507	-1.0514
MZ00043448	841281	T1N15.23	hypothetical protein LOC100383478 Z. mays 100.0 500	phosphoethanolamine N-methyltransferase 2, putative (NMT2) A. thaliana 83.2 483	-1.5248	-1.2761
MZ00039161	844371	F5I6.6	sulfate transporter (LOC100284487) Z. mays 100.0 458	sulfate transmembrane transporter A. thaliana 71.1 433	-1.4956	-1.305
MZ00019737	4336319	LOC100280730	calcium binding atopy-related autoantigen 1 (LOC100280730) Z. mays 100.0 471	calcium-binding EF hand family protein A. thaliana 67.8 379	-1.6167	-1.1828
MZ00019481	100191990	LOC100191990	peptide transporter PTR2 Z. mays 56.3 574	proton-dependent oligopeptide transport (POT) family protein A. thaliana 67.3 557	-1.7195	-1.0704
MZ00030182	100272800	LOC100272800	hypothetical protein LOC100272800 Z. mays 100.0 506		-1.8327	-0.957
MZ00027953	820416	ATARP5	hypothetical protein LOC100383901 Z. mays 100.0 200	ATARP5 (ACTIN-RELATED PROTEIN 5); structural constituent of cytoskeleton A. thaliana 61.8 254	-1.2914	-1.4958
MZ00016611	831397	EDL1	hypothetical protein LOC100191252 Z. mays 100.0 247	EDL2 (EID1-like 2) A. thaliana 71.7 247	-1.4251	-1.3599
MZ00021541	836737	AKRP	hypothetical protein LOC100382432 Z. mays 100.0 430	AKRP (ANKYRIN REPEAT PROTEIN); protein binding A. thaliana 57.7 411	-1.7245	-1.0577
MZ00017373	823719	AT3G45760	hypothetical protein LOC100274680 Z. mays 100.0 689		-1.314	-1.4672
MZ00018987	100127538	ZCN11	ZCN11 protein (ZCN11) Z. mays 100.0 179	E12A11; phosphatidylethanolamine binding A. thaliana 65.9 172	-2.0994	-0.6792
MZ00012871	4328879	Os02g0249300	RING-H2 finger protein ATL1N (LOC100280750) Z. mays 100.0 182		-1.8116	-0.966
MZ00000978	831376	F8M21.130	hypothetical protein LOC100194339 Z. mays 47.5 423	amino acid transporter family protein A. thaliana 100.0 422	-1.4913	-1.2861
MZ00022622	4343994	Os07g0630900	hypothetical protein LOC100192112 Z. mays 53.1 503	ATCSLA02; mannan synthase/ transferase, transferring glycosyl groups A. thaliana 56.1 504	-1.5949	-1.1814
MZ00020959	8057936	Sb02g010050			-1.6197	-1.1518
MZ00043648	843835	FAB1	hypothetical protein LOC100193451 Z. mays 100.0 504	FAB1 (FATTY ACID BIOSYNTHESIS 1); 3-oxoacyl-[acyl-carrier-protein] synthase/ fatty-acid synthase A. thaliana 82.9 537	-1.4281	-1.3413
MZ00004357	100273090	LOC100273090	hypothetical protein LOC100273090 Z. mays 100.0 370	band 7 family protein A. thaliana 74.6 338	-1.5303	-1.2349
MZ00023483	835699	HSP81-3	LOC100384473 Z. mays 100.0 696	HSP81-2 (HEAT SHOCK PROTEIN 81-2); ATP binding A. thaliana 94.8 697	-1.2456	-1.5124
MZ00018530	817890	ACHT3	hypothetical protein LOC100191145 Z. mays 100.0 283	ACHT4 (ATYPICAL CYS HIS RICH THIOREDOXIN 4); oxidoreductase, acting on sulfur group of donors, disulfide as acceptor A. thaliana 84.8 176	-1.4995	-1.2565
MZ00018964	541887	pip1f	aquaporin PIP1-6 (pip1f) Z. mays 100.0 295	PIP1;4 (PLASMA MEMBRANE INTRINSIC PROTEIN 1;4); water channel A. thaliana 82.0 283	-1.3723	-1.3837
MZ00056947	100280745	LOC100280745	long cell-linked locus protein (LOC100280745) Z. mays 100.0 201		-1.9026	-0.8529
MZ00048034	8074098	Sb03g046545			-1.2188	-1.5349
MZ00035952	100272368	pco150589a	HSP protein Z. mays 96.6 698	HSP81-2 (HEAT SHOCK PROTEIN 81-2); ATP binding A. thaliana 93.3 697	-1.5233	-1.2291
MZ00028033	4342769	LOC100282906	transcription elongation factor A protein 2 (LOC100282906) Z. mays 100.0 367	TFIIS (TRANSCRIPT ELONGATION FACTOR IIS); DNA binding / RNA polymerase II transcription elongation factor/ transcription factor A. thaliana 64.3 377	-1.3751	-1.3746
MZ00030160	4336531	Os04g0539100	hypothetical protein LOC100381913 Z. mays 100.0 365		-1.248	-1.5005
MZ00030089	4349568	LOC100273364	hypothetical protein LOC100273364 Z. mays 100.0 472	protein phosphatase 2C family protein / PP2C family protein A. thaliana 48.3 416	-1.5383	-1.2087
MZ00014704	818009	F13P17.33	3-beta hydroxysteroid dehydrogenase/isomerase (LOC100285154) Z. mays 100.0 282	flavin reductase-related A. thaliana 76.5 268	-1.4882	-1.2583
MZ00055986	828443	F16G20.140	nucleoside-triphosphatase/ nucleotide binding / transmembrane receptor A. thaliana 56.7 956		-1.5277	-1.2167
MZ00014012	100281045	LOC100281045	DNA-binding protein S1FA2 Z. mays 97.5 79	DNA-binding S1FA family protein A. thaliana 75.3 72	-1.2202	-1.523
MZ00004352	8064189	Sb09g024390			-1.4117	-1.328
MZ00017567	100278396	si605005c05	hypothetical protein LOC100278396 Z. mays 100.0 309	unknown protein A. thaliana 56.5 292	-1.4761	-1.2635
MZ00018771	100384254	LOC100384254	hypothetical protein LOC100384254 Z. mays 100.0 224	PAP24 (PURPLE ACID PHOSPHATASE 24); acid phosphatase/ protein serine/threonine phosphatase A. thaliana 46.8 173	-1.4848	-1.2525
MZ00051801	829809	ATRL3	SANT/MYB protein Z. mays 100.0 104		-1.6907	-1.0454
MZ00039844	100274055	LOC100274055	acid phosphatase/vanadium-dependent haloperoxidase related Z. mays 85.2 108	unknown protein A. thaliana 52.8 108	-1.354	-1.379
MZ00001600	4334628	Os03g0824600	cytokinin-N-glucosyltransferase 1 (LOC100283506) Z. mays 100.0 430	UDP-glucoronosyl/UDP-glucosyl transferase family protein A. thaliana 49.8 446	-1.6833	-1.0485
MZ00016536	4345580	Os08g0416800	hypothetical protein LOC100193349 Z. mays 100.0 89		-1.4461	-1.285
MZ00031770	817747	RAP		RAP A. thaliana 65.2 538	-1.6678	-1.0562
MZ00019994	100216903	si614008d02	hypothetical protein LOC100501478 Z. mays 61.5 156		-1.8972	-0.8265
MZ00035334	4324865	Os01g0909300	hypothetical protein LOC100191183 Z. mays 100.0 143		-1.6937	-1.0262
MZ00043908	829648	M4E13.20	hypothetical protein LOC100216820 Z. mays 100.0 215	peptidyl-prolyl cis-trans isomerase, putative / cyclophilin, putative / rotamase, putative A. thaliana 75.7 218	-1.6205	-1.0992
MZ00003707	100279163	LOC100279163	hypothetical protein LOC100279163 Z. mays 100.0 291		-1.5824	-1.1347
MZ00031437	8085193	Sb04g001040			-1.7261	-0.9874
MZ00003788	4345971	Os08g0504500	thylakoid lumenal 19 kDa protein (LOC100282049) Z. mays 100.0 256		-1.8452	-0.8645
MZ00004342	827565	AT4G18372	sm protein (LOC100280759) Z. mays 100.0 119	small nuclear ribonucleoprotein-related / snRNP-related A. thaliana 75.8 94	-1.3008	-1.4042
MZ00030942	834629	SAG12	hypothetical protein LOC100274134 Z. mays 100.0 362	peptidase C1A papain family protein A. thaliana 52.4 353	-1.6595	-1.042
MZ00027889	837407	AT1G08845	hypothetical protein LOC100275599 Z. mays 100.0 186	structural constituent of ribosome A. thaliana 82.7 155	-1.3236	-1.3769
MZ00020354	827192	DL3675W	hypothetical protein LOC100272786 Z. mays 100.0 280		-1.5158	-1.1816
MZ00004364	841134	T3F24.7	hypothetical protein LOC100276491 Z. mays 100.0 431		-1.4832	-1.2121
MZ00019438	100194373	LOC100194373	hypothetical protein LOC100194373 Z. mays 100.0 248	transferase family protein A. thaliana 53.5 427	-1.8187	-0.8763
MZ00017760	827244	DL3875W	Grx_C8 - glutaredoxin subgroup III (LOC100284396) Z. mays 100.0 136	ROXY1; disulfide oxidoreductase A. thaliana 73.0 110	-1.3917	-1.3026
MZ00001078	821191	F16B3.4	hypothetical protein LOC100280207 Z. mays 100.0 298	ATPCME (PRENYLCYSTEINE METHYLESTERASE); prenylcysteine methylesterase A. thaliana 67.5 411	-1.5162	-1.1775
MZ00056538	823913	AT3G47590	esterase (LOC100283073) Z. mays 100.0 277	esterase/lipase/thioesterase family protein A. thaliana 54.2 247	-1.3693	-1.3216
MZ00028952	832144	F5O24.110	hypothetical protein LOC100217244 Z. mays 100.0 136	unknown protein A. thaliana 54.7 191	-1.8801	-0.8103
MZ00048648	828575	F22K18.70	hypothetical protein LOC100191359 Z. mays 100.0 318	calcineurin-like phosphoesterase family protein A. thaliana 70.3 306	-1.8979	-0.7897
MZ00056988	100279559	LOC100279559	hypothetical protein LOC100279559 Z. mays 100.0 536	ATPOB1; protein binding A. thaliana 68.1 542	-1.3102	-1.3766
MZ00003858	4345537	Os08g0407600	hypothetical protein LOC100272399 Z. mays 100.0 188		-1.0362	-1.6487
MZ00020419	100384686	LOC100384686	hypothetical protein LOC100384686 Z. mays 100.0 414	metalloendopeptidase A. thaliana 63.2 688	-1.3743	-1.3099
MZ00043151	100191158	LOC100191158	hypothetical protein LOC100191158 Z. mays 100.0 369	unknown protein A. thaliana 68.6 309	-1.0789	-1.6034
MZ00025376	843903	F10A5.12	hypothetical protein LOC100278360 Z. mays 100.0 129	chaperone protein dnaJ-related A. thaliana 75.3 153	-1.5734	-1.1083
MZ00027360	4327980	Os02g0101400	hypothetical protein LOC100192615 Z. mays 100.0 368	family II extracellular lipase 3 (EXL3) A. thaliana 54.1 353	-1.6072	-1.0716
MZ00031316	842853	T8F5.20	hypothetical protein LOC100192115 Z. mays 100.0 231	unknown protein A. thaliana 73.0 151	-1.3396	-1.3388
MZ00017508	100278812	pco101632			-1.1822	-1.496
MZ00042344	100192052	LOC100192052	hypothetical protein LOC100192052 Z. mays 100.0 151	ATUBC2 (UBIQUITING-CONJUGATING ENZYME 2); ubiquitin-protein ligase A. thaliana 98.7 151	-1.3053	-1.3727
MZ00041574	100275255	LOC100275255	hypothetical protein LOC100275255 Z. mays 100.0 112		-1.5391	-1.138
MZ00014711	819237	T3F17.6	eukaryotic translation initiation factor 3 subunit 2 (LOC100281110) Z. mays 100.0 325	TRIP-1 (TGF-BETA RECEPTOR INTERACTING PROTEIN 1); nucleotide binding / protein binding A. thaliana 84.5 327	-1.7047	-0.9672
MZ00016303	837379	ACHT4	hypothetical protein LOC100193986 Z. mays 100.0 280	ACHT4 (ATYPICAL CYS HIS RICH THIOREDOXIN 4); oxidoreductase, acting on sulfur group of donors, disulfide as acceptor A. thaliana 76.9 228	-1.6647	-1.0071
MZ00020211	541826	DRM1	hypothetical protein LOC541826 Z. mays 100.0 602	DRM1 (domains rearranged methylase 1); DNA (cytosine-5-)-methyltransferase A. thaliana 56.9 599	-1.3066	-1.3647
MZ00026706	824243	AT3G50790	hypothetical protein LOC100384180 Z. mays 100.0 286	late embryogenesis abundant protein, putative / LEA protein, putative A. thaliana 72.3 368	-1.3115	-1.3559
MZ00016508	4343740	AT3G07810		heterogeneous nuclear ribonucleoprotein, putative / hnRNP, putative A. thaliana 60.5 493	-1.6124	-1.0528
MZ00035921	732762	HK1b1	LOC732762 Z. mays 100.0 994	WOL (WOODEN LEG); cytokinin receptor/ osmosensor/ phosphoprotein phosphatase/ protein histidine kinase A. thaliana 62.2 948	-1.6923	-0.9723
MZ00027658	832116	F28I16.90	LOC100285627 Z. mays 100.0 220	plastid-lipid associated protein PAP-related / fibrillin-related A. thaliana 70.8 202	-1.3736	-1.2903
MZ00000525	100274651	LOC100274651	Hypothetical protein LOC100274651		-1.3661	-1.2943
MZ00030338	4339922	Os06g0115400	hypothetical protein LOC100274012 Z. mays 100.0 228	FSD1 (FE SUPEROXIDE DISMUTASE 1); copper ion binding / superoxide dismutase A. thaliana 50.0 196	-1.5735	-1.0852
MZ00042757	100282991	LOC100282991	membrane-associated phospholipid phosphatase (LOC100282991) Z. mays 100.0 237		-1.3228	-1.3345
MZ00018319	829705	F8D20.40	hypothetical protein LOC100278194 Z. mays 100.0 188	phosphatidylinositolglycan-related A. thaliana 54.9 175	-1.4111	-1.2455
MZ00022674	840539	F7F23.4	hypothetical protein LOC100278412 Z. mays 100.0 437	unknown protein A. thaliana 67.8 325	-1.5905	-1.0651
MZ00015010	843788	F1M20.15	LOC100283007 Z. mays 100.0 456	geranylgeranyl reductase A. thaliana 82.2 431	-1.338	-1.315
MZ00057195	100278826	LOC100278826	hypothetical protein LOC100278826 Z. mays 100.0 165		-1.314	-1.3384
MZ00028198	817433	F8N16.13	hypothetical protein LOC100191406 Z. mays 100.0 445	ankyrin repeat family protein A. thaliana 70.3 417	-2.0008	-0.6506
MZ00027771	818773	VLN2	hypothetical protein LOC100279855 Z. mays 71.7 981	VLN2 (VILLIN 2); actin binding A. thaliana 100.0 975	-1.0896	-1.5597
MZ00017598	4340915	Os06g0328900	transposon protein Z. mays 100.0 526	CYP89A2 (CYTOCHROME P450 89A2); electron carrier/ heme binding / iron ion binding / monooxygenase/ oxygen binding A. thaliana 47.5 499	-1.7046	-0.9428
MZ00019093	828531	CPHSC70-1	stromal 70 kDa heat shock-related protein Z. mays 100.0 702	cpHsc70-1 (chloroplast heat shock protein 70-1); ATP binding A. thaliana 90.0 703	-1.6163	-1.0297
MZ00032119	541745	LOC541745	R2R3MYB-domain protein (LOC541745)		-1.3716	-1.2689
MZ00012884	100275303	LOC100275303	Hypothetical protein LOC100275303		-2.0703	-0.5653
MZ00036926	100273332	LOC100273332	hypothetical protein LOC100273332 Z. mays 100.0 111		-1.2843	-1.3512
MZ00024040	840021	PSAF	photosystem I reaction center subunit III Z. mays 100.0 224	PSAF (photosystem I subunit F) A. thaliana 84.8 198	-1.4519	-1.1811
MZ00028168	828482	T32A16.3	glycoside hydrolase family 28 protein / polygalacturonase (pectinase) family protein A. thaliana 71.5 418		-1.4673	-1.165
MZ00020543	839637	NPGR1	LOC100216592	NPGR1 (NO POLLEN GERMINATION RELATED 1); calmodulin binding A. thaliana 53.8 693	-1.9617	-0.6695
MZ00015576	839348	T7A14.14	LOC100285379 Z. mays 100.0 212	tyrosine specific protein phosphatase family protein A. thaliana 62.7 244	-1.7518	-0.8782
MZ00013860	4336584	Os04g0549600	hypothetical protein LOC100382437 Z. mays 100.0 417	ATJ3; protein binding A. thaliana 88.8 419	-1.3515	-1.2781
MZ00000441	844187	SPS1	prenyl transferase Z. mays 90.0 378	SPS1 (solanesyl diphosphate synthase 1); trans-octaprenyltranstransferase A. thaliana 83.3 323	-1.6466	-0.9788
MZ00019085	820478	AT3G12930	protein Iojap (ij1) Z. mays 100.0 227	unknown protein A. thaliana 65.4 217	-1.5498	-1.0748
MZ00004694	100216917	LOC100216917			-1.5507	-1.0738
MZ00044343	100279452	LOC100279452	hypothetical protein LOC100279452 Z. mays 100.0 369	AtHB23 (ARABIDOPSIS THALIANA HOMEOBOX PROTEIN 23); DNA binding / transcription factor A. thaliana 52.6 301	-1.6573	-0.9671
MZ00020569	100278830	LOC100278830	Hypothetical protein LOC100278830		-1.6779	-0.9449
MZ00017218	100217264	si660046e06	hypothetical protein LOC100501399 Z. mays 56.5 415	cyclin-related A. thaliana 48.8 403	-1.5632	-1.0569
MZ00049732	100194176	LOC100194176	hypothetical protein LOC100194176 Z. mays 100.0 536	CT-BMY (CHLOROPLAST BETA-AMYLASE); beta-amylase A. thaliana 51.0 443	-1.6523	-0.9677
MZ00021848	4351019	Os11g0645200	hypothetical protein LOC100384034 Z. mays 100.0 144	ldo/keto reductase family protein A. thaliana 46.8 342	-1.5484	-1.0695
MZ00032561	838606	ATSBT5.2	hypothetical protein LOC100383484 Z. mays 100.0 766		-1.3441	-1.272
MZ00003585	818464	F13I13.5	hypothetical protein LOC100383332 Z. mays 100.0 299	unknown protein A. thaliana 46.5 282	-1.2944	-1.3154
MZ00028974	818163	F11F19.19	mal d 1-associated protein (LOC100286310) Z. mays 100.0 186	unknown protein A. thaliana 50.3 17	-1.2943	-1.3132
MZ00044619	4336633	Os04g0557000	inhibitor of striate1 (isr1) Z. mays 100.0 344	haloacid dehalogenase-like hydrolase family protein A. thaliana 49.0 290	-1.519	-1.0815
MZ00016253	100282328	LOC100282328	plant-specific domain TIGR01589 family protein (LOC100282328) Z. mays 100.0 340	unknown protein A. thaliana 58.2 294	-1.417	-1.1818
MZ00021228	829948	F20D10.40	hypothetical protein LOC100277146 Z. mays 100.0 410	unknown protein A. thaliana 63.6 352	-1.565	-1.0334
MZ00038690	835796	MHM17.5	hypothetical protein LOC100273480 Z. mays 100.0 137	ribosomal protein S16 family protein A. thaliana 88.5 131	-1.3984	-1.1978
MZ00044126	819019	F6E13.26	hypothetical protein LOC100383172 Z. mays 100.0 371		-1.9248	-0.6709
MZ00037058	541947	LOC541947	glycine cleavage system H protein 1 Z. mays 70.6 159	glycine cleavage system H protein, mitochondrial, putative A. thaliana 73.2 164	-1.6853	-0.9092
MZ00041500	100274927	LOC100274927	hypothetical protein LOC100274927 Z. mays 100.0 111		-1.029	-1.5652
MZ00020124	826786	T26M18.10	hypothetical protein LOC100384054 Z. mays 100.0 134		-1.5498	-1.0441
MZ00027829	100272917	LOC100272917	hypothetical protein LOC100272917 Z. mays 100.0 444	stress-inducible protein, putative A. thaliana 76.6 568	-0.9506	-1.6426
MZ00000571	100278421	LOC100278421	hypothetical protein LOC100278421 Z. mays 100.0 273	phosphatidic acid phosphatase-related / PAP2-related A. thaliana 67.4 218	-1.9803	-0.612
MZ00027965	818769	AT2G41705	crcB-like protein (LOC100280683) Z. mays 100.0 490	camphor resistance CrcB family protein A. thaliana 47.6 456	-1.1369	-1.45
MZ00035788	542266	NR	hypothetical protein LOC100383210 Z. mays 70.9 560	NIA2 (NITRATE REDUCTASE 2); nitrate reductase (NADH)/ nitrate reductase A. thaliana 73.8 622	-1.583	-1.0028
MZ00027575	819817	EMB2750	pentatricopeptide repeat 2 Z. mays 100.0 561	EMB2750 (embryo defective 2750) A. thaliana 69.2 432	-1.6554	-0.9293
MZ00001875	831346	F2G14.60	hypothetical protein LOC100383435 Z. mays 100.0 446	proton-dependent oligopeptide transport (POT) family protein A. thaliana 52.9 533	-1.4822	-1.1024
MZ00031692	100272294	LOC100272294	hypothetical protein LOC100272294 Z. mays 100.0 369	exonuclease family protein A. thaliana 50.1 486	-1.1318	-1.4509
MZ00048076	829225	AT4G30993	hypothetical protein LOC100278723 Z. mays 100.0 287		-1.4449	-1.1373
MZ00042059	100382285	LOC100382285	hypothetical protein LOC100382285 Z. mays 100.0 153		-1.3963	-1.1841
MZ00018569	100278417	LOC100278417	thioredoxin X Z. mays 89.7 174	ATHX; enzyme activator A. thaliana 64.8 141	-1.5111	-1.0678
MZ00032796	822241	AT3G26370	auxin-independent growth promoter-like protein (LOC100286190) Z. mays 100.0 554	unknown protein A. thaliana 84.2 556	-1.7905	-0.7874
MZ00030925	100284503	LOC100284503	electron carrier/ electron transporter/ iron ion binding protein (LOC100284503) Z. mays 100.0 183	ferredoxin-related A. thaliana 78.8 145	-1.3487	-1.2287
MZ00017245	830854	ATGCN2	ABC family1 (abcf1) Z. mays 100.0 704	ATGCN5 (A. THALIANA GENERAL CONTROL NON-REPRESSIBLE 5); transporter A. thaliana 79.2 649	-1.2318	-1.345
MZ00056184	828863	PRA1.H	hypothetical protein LOC100272513 Z. mays 100.0 255	PRA1.H (PRENYLATED RAB ACCEPTOR 1.H) A. thaliana 48.7 238	-1.2492	-1.3268
MZ00044770	100274312	LOC100274312	alkaline alpha galactosidase 3 (LOC100274312) Z. mays 99.7 746	AtSIP1 (Arabidopsis thaliana seed imbibition 1); hydrolase, hydrolyzing O-glycosyl compounds A. thaliana 76.4 753	-1.0797	-1.4936
MZ00039589	100381910	LOC100381910	hypothetical protein LOC100216924 Z. mays 91.8 133	CB5-B (CYTOCHROME B5 ISOFORM B); heme binding A. thaliana 80.6 133	-1.2377	-1.335
MZ00020666	4339992	Os06g0129200	hypothetical protein LOC100191308 Z. mays 100.0 433		-1.4188	-1.1515
MZ00016176	100283240	LOC100283240	hypothetical protein LOC100192852 Z. mays 97.5 204	phagocytosis and cell motility protein ELMO1-related A. thaliana 70.1 223	-1.3925	-1.1753
MZ00056321	100274346	LOC100276066	hypothetical protein LOC100276066 Z. mays 100.0 173		-1.5579	-1.007
MZ00039910	100381566	LOC100381566	hypothetical protein LOC100381566 Z. mays 100.0 136		-1.6706	-0.8938
MZ00016908	100280104	LOC100280104	hypothetical protein LOC100280104 Z. mays 100.0 137	FQR1 (FLAVODOXIN-LIKE QUINONE REDUCTASE 1); FMN binding / oxidoreductase, acting on NADH or NADPH, quinone or similar compound as acceptor A. thaliana 47.8 133	-1.3548	-1.2076
MZ00043830	4342612	LOC100276381	hypothetical protein LOC100276381 Z. mays 100.0 237	unknown protein A. thaliana 57.8 187	-1.2973	-1.2611
MZ00025504	100125660	LOC100125660	phosphatidylinositol 3- and 4-kinase family protein Z. mays 67.8 620	phosphatidylinositol 3- and 4-kinase family protein A. thaliana 69.2 649	-1.3833	-1.1718
MZ00022277	843990	F14G6.17	hypothetical protein LOC100274085 Z. mays 100.0 163	chlorophyll A-B binding family protein A. thaliana 77.3 287	-1.2801	-1.2735
MZ00014466	838165	CCR1	hypothetical protein LOC100191263 Z. mays 100.0 330	cinnamoyl-CoA reductase family A. thaliana 65.6 319	-1.1765	-1.3761
MZ00006914	819197	ROPGEF4	hypothetical protein LOC100191669 Z. mays 100.0 488	ROPGEF2; Rho guanyl-nucleotide exchange factor/ protein binding A. thaliana 57.5 447	-1.7037	-0.8482
MZ00049674	100194038	LOC100194038	hypothetical protein LOC100194038 Z. mays 100.0 319		-1.419	-1.1285
MZ00043812	818558	RCA	ribulose bisphosphate carboxylase/oxygenase activase, chloroplastic precursor (rca1) Z. mays 100.0 432	RCA (RUBISCO ACTIVASE); ADP binding / ATP binding / enzyme regulator/ ribulose-1,5-bisphosphate carboxylase/oxygenase activator A. thaliana 85.8 414	-1.8514	-0.6952
MZ00027849	829063	F17A13.240	hypothetical protein LOC100276016 Z. mays 100.0 167	F-box family protein A. thaliana 45.1 437	-1.1746	-1.3707
MZ00035383	825527	CCD1	carotenoid cleavage dioxygenase (CCD) Z. mays 100.0 540	CCD1 (CAROTENOID CLEAVAGE DIOXYGENASE 1); 9-cis-epoxycarotenoid dioxygenase A. thaliana 77.9 530	-1.0646	-1.4795
MZ00041462	100273483	LOC100273483	hypothetical protein LOC100273483 Z. mays 100.0 452	EPR1 (EARLY-PHYTOCHROME-RESPONSIVE1); DNA binding / transcription factor A. thaliana 50.2 235	-1.7061	-0.8369
MZ00030849	4351469	Os12g0141000	hypothetical protein LOC100273376 Z. mays 100.0 274		-1.8154	-0.7276
MZ00043220	838918	T26J12.12	hypothetical protein LOC100384054 Z. mays 100.0 134		-1.151	-1.3864
MZ00005975	4331629	Os03g0149300	hypothetical protein LOC100274152 Z. mays 100.0 376		-1.5515	-0.982
MZ00030455	100192624	LOC100192624	Hypothetical protein LOC100192624		-1.4725	-1.0575
MZ00051780	4344623	LOC100283289	uclacyanin-2 (LOC100283289) Z. mays 100.0 168		-1.064	-1.4657
MZ00019393	821012	ATCRSH	hypothetical protein LOC100273011 Z. mays 100.0 571	RelA/SpoT domain-containing protein / calcium-binding EF-hand family protein A. thaliana 62.3 523	-1.6096	-0.9198
MZ00023230	827454	DL4750C	hypothetical protein LOC100192532 Z. mays 100.0 362	unknown protein A. thaliana 50.9 487	-1.256	-1.2729
MZ00029921	100500708	LOC100500708	anthranilic acid methyltransferase 3 (LOC100500708) Z. mays 100.0 378		-1.2558	-1.271
MZ00019888	824619	ATGCN4	hypothetical protein LOC100382096 Z. mays 100.0 516	ATGCN4; transporter A. thaliana 74.8 722	-1.6148	-0.9109
MZ00029721	100279050	LOC100279050	glyoxalase/bleomycin resistance protein/dioxygenase (LOC100279050) Z. mays 100.0 55		-1.8435	-0.6791
MZ00020199	100275170	LOC100275170	hypothetical protein LOC100275170 Z. mays 100.0 89		-1.2976	-1.2241
MZ00017013	100284528	LOC100284528	lachrymatory-factor synthase (LOC100284528) Z. mays 100.0 162		-1.125	-1.3966
MZ00017326	816106	ARI12		zinc finger protein-related A. thaliana 100.0 592	-1.8115	-0.7087
MZ00014318	819579	SEC	hypothetical protein LOC100381672 Z. mays 100.0 1008	SEC (secret agent); transferase, transferring glycosyl groups A. thaliana 83.5 925	-1.3065	-1.2123
MZ00031098	100282721	LOC100282721	prenyl transferase (LOC100282721) Z. mays 100.0 406	SPS1 (solanesyl diphosphate synthase 1); trans-octaprenyltranstransferase A. thaliana 82.3 339	-1.3089	-1.2068
MZ00018285	837430	RBOHB	hypothetical protein LOC100381459 Z. mays 100.0 397	ATRBOHB (respiratory burst oxidase homolog B); FAD binding / calcium ion binding / electron carrier/ iron ion binding / oxidoreductase/ oxidoreductase, acting on NADH or NADPH, with oxygen as acceptor / peroxidase A. thaliana 69.6 404	-1.6633	-0.8493
MZ00019301	839923	F26G16.2	hypothetical protein LOC100382062 Z. mays 100.0 628	phototropic-responsive NPH3 family protein A. thaliana 69.8 660	-1.1447	-1.3658
MZ00049690	814842	T18E12.20	39S ribosomal protein L12 (LOC100286104) Z. mays 100.0 192	ribosomal protein L12 family protein A. thaliana 58.3 167	-1.6818	-0.8279
MZ00020173	842537	AT1G62390	hypothetical protein LOC100191388 Z. mays 100.0 506	octicosapeptide/Phox/Bem1p (PB1) domain-containing protein / tetratricopeptide repeat (TPR)-containing protein A. thaliana 57.2 748	-1.686	-0.8222
MZ00050509	100275077	LOC100275077	hypothetical protein LOC100275077 Z. mays 100.0 225	unknown protein A. thaliana 62.3 114	-1.5533	-0.9501
MZ00003657	100285508	LOC100285508	VQ motif family protein (LOC100285508) Z. mays 100.0 148		-1.9253	-0.5734
MZ00028028	8067101	Sb01g018340			-1.3344	-1.1628
MZ00003809	4337940	Os05g0170800			-1.5173	-0.9786
MZ00051295	100193269	LOC100193269	hypothetical protein LOC100193269 Z. mays 100.0 191	40S ribosomal protein S7 (RPS7A) A. thaliana 80.0 190	-1.5856	-0.9098
MZ00017208	100281633	LOC100281633	60S ribosomal protein L18a (LOC100281633) Z. mays 100.0 177	60S ribosomal protein L18A (RPL18aB) A. thaliana 91.6 177	-1.106	-1.3865
MZ00001789	100381973	LOC100381973	hypothetical protein LOC100381973 Z. mays 100.0 469	HT1 (high leaf temperature 1); kinase/ protein serine/threonine/tyrosine kinase A. thaliana 74.5 344	-1.233	-1.259
MZ00039254	100284464	LOC100284464	nucleotide-binding protein-like (LOC100284464) Z. mays 100.0 297	INDL (IND1(IRON-SULFUR PROTEIN REQUIRED FOR NADH DEHYDROGENASE)-LIKE) A. thaliana 72.4 286	-1.1748	-1.3152
MZ00021179	4331077	Os02g0807100	starch synthase V (LOC100170250) Z. mays 100.0 700	soluble glycogen synthase-related A. thaliana 50.0 410	-1.1911	-1.2947
MZ00038157	100282822	si687003f04b	LOC100282822 Z. mays 100.0 407	UNE6 (unfertilized embryo sac 6) A. thaliana 78.6 401	-1.0976	-1.3787
MZ00022320	542511	Nrt1.1	hypothetical protein LOC100191452 Z. mays 55.6 561	PTR2 (PEPTIDE TRANSPORTER 2); dipeptide transporter/ high affinity oligopeptide transporter/ nitrate transmembrane transporter/ peptide transporter/ transporter/ tripeptide transporter A. thaliana 50.6 559	-1.5125	-0.9626
MZ00055905	100281859	LOC100281859			-1.3981	-1.0769
MZ00017675	825109	GUN4	hypothetical protein LOC100273248 Z. mays 100.0 270	GUN4; enzyme binding / tetrapyrrole binding A. thaliana 59.6 234	-1.4563	-1.0186
MZ00020466	819375	ATSWI3A	ATSWI3A Z. mays 100.0 556	ATSWI3A (SWITCH/SUCROSE NONFERMENTING 3A); DNA binding A. thaliana 45.4 510	-1.6115	-0.8627
MZ00035836	3766708	AT1G12244		ribosomal protein L18 family protein (AT1G14205) A. thaliana 100.0 23	-1.4631	-1.0065
MZ00019193	842088	F14G9.4	hypothetical protein LOC100272613 Z. mays 100.0 204	pseudouridine synthase family protein A. thaliana 65.4 280	-1.37	-1.0987
MZ00044144	818362	LCD1	hypothetical protein LOC100277077 Z. mays 78.0 313	RER1 (RETICULATA-RELATED 1) A. thaliana 73.9 336	-1.1786	-1.2892
MZ00027247	100216763	LOC100216763			-0.9631	-1.5039
MZ00044777	829412	F4D11.40	VHS and GAT domain protein (LOC100285079) Z. mays 100.0 671	protein transporter A. thaliana 55.7 672	-1.1906	-1.2756
MZ00037115	100276600	umc2351	hypothetical protein LOC100384197 Z. mays 96.5 141		-1.6441	-0.8195
MZ00003999	831243	MAC12.8	hypothetical protein LOC100276564 Z. mays 100.0 357		-1.4641	-0.9968
MZ00001347	827296	DL4090W	hypothetical protein LOC100382620 Z. mays 100.0 152	unknown protein A. thaliana 45.5 378	-1.7171	-0.7407
MZ00034211	100382117	LOC100382117	hypothetical protein LOC100382117 Z. mays 100.0 453	eukaryotic translation initiation factor 5, putative / eIF-5, putative A. thaliana 74.7 438	-0.9532	-1.5032
MZ00014231	4347531	pdh2	pyruvate dehydrogenase2 (pdh2) Z. mays 100.0 372	MAB1 (MACCI-BOU); catalytic/ pyruvate dehydrogenase (acetyl-transferring) A. thaliana 91.2 362	-1.3924	-1.0615
MZ00013999	100281640	LOC100281640	thioredoxin H-type 5 (LOC100281640) Z. mays 100.0 171		-1.4237	-1.0301
MZ00026892	100276764	LOC100276764	hypothetical protein LOC100276764 Z. mays 100.0 340	alphavirus core protein family A. thaliana 59.8 333	-1.304	-1.1489
MZ00025882	4333370	Os03g0595300	hypothetical protein LOC100275314 Z. mays 100.0 118	unknown protein A. thaliana 78.0 122	-1.535	-0.9126
MZ00026694	100193062	LOC100193062	hypothetical protein LOC100193062 Z. mays 100.0 151	unknown protein A. thaliana 65.9 90	-1.4412	-1.0047
MZ00016862	838261	F17F16.20	LOC100282615 Z. mays 100.0 573	sugar binding / transferase, transferring glycosyl groups A. thaliana 70.8 568	-1.0498	-1.395
MZ00056512	4332232	Os03g0245200	proline-rich protein (LOC100282232) Z. mays 100.0 274		-1.5003	-0.9435
MZ00015336	100272545	LOC100272545	hypothetical protein LOC100272545 Z. mays 100.0 253	TIC20 (TRANSLOCON AT THE INNER ENVELOPE MEMBRANE OF CHLOROPLASTS 20) A. thaliana 48.5 161	-1.0926	-1.3507
MZ00026320	818294	RD28	aquaporin PIP2-4 (pip2d) Z. mays 100.0 287	PIP2A (PLASMA MEMBRANE INTRINSIC PROTEIN 2A); water channel A. thaliana 87.0 285	-1.4398	-1.0035
MZ00048171	816411	F19F24.14	pentatricopeptide repeat10 (ppr10) Z. mays 100.0 785	pentatricopeptide (PPR) repeat-containing protein A. thaliana 53.1 806	-1.6426	-0.797
MZ00003712	827114	CAM8	calcium ion binding protein (LOC100282374) Z. mays 100.0 229		-1.5261	-0.9121
MZ00055049	100280808	LOC100280808	peptidase S16, lon (LOC100280808) Z. mays 100.0 285	ATP-dependent protease La (LON) domain-containing protein A. thaliana 76.4 275	-1.4939	-0.937
MZ00014452	843871	emb2184	hypothetical protein LOC100216899 Z. mays 100.0 129	emb2184 (embryo defective 2184); structural constituent of ribosome A. thaliana 60.3 141	-1.642	-0.7887
MZ00004933	100381810	LOC100381810	Hypothetical protein LOC100381810		-1.4672	-0.9633
MZ00028419	832990	BZO2H3	hypothetical protein LOC100275351 Z. mays 100.0 309		-0.9821	-1.4479
MZ00025346	835619	PPX2	hypothetical protein LOC100384804 Z. mays 100.0 306	PPX2 (PROTEIN PHOSPHATASE X 2); protein serine/threonine phosphatase A. thaliana 96.4 303	-1.0011	-1.4267
MZ00043647	4335962	LOC100280304	hypothetical protein LOC100193451 (LOC100280617) Z. mays 98.2 496	FAB1 (FATTY ACID BIOSYNTHESIS 1); 3-oxoacyl-[acyl-carrier-protein] synthase/ fatty-acid synthase A. thaliana 69.8 538	-1.4364	-0.989
MZ00025078	836567	T12B11.5	LOC100281287 Z. mays 98.1 318	unknown protein A. thaliana 73.1 271	-1.2416	-1.1827
MZ00024359	100126896	gtr1	hypothetical protein LOC100191548 Z. mays 100.0 530	HEMA1; glutamyl-tRNA reductase A. thaliana 72.6 493	-1.4326	-0.9896
MZ00029377	4340751	LOC100273225	hypothetical protein LOC100273225 Z. mays 100.0 476	amino acid transporter family protein A. thaliana 67.0 433	-1.1922	-1.2296
MZ00056877	548128	PHYC	hypothetical protein LOC100192976 Z. mays 85.1 819	PHYA (PHYTOCHROME A); G-protein coupled photoreceptor/ protein histidine kinase/ red or far-red light photoreceptor/ signal transducer A. thaliana 55.7 803	-1.4425	-0.9768
MZ00026795	826807	F16J13.70	hypothetical protein LOC100276030 Z. mays 100.0 291	unknown protein A. thaliana 54.2 271	-1.2246	-1.1931
MZ00030483	835961	MQJ2.10	hypothetical protein LOC100191380 Z. mays 100.0 483	glycosyl hydrolase family 17 protein A. thaliana 57.4 472	-1.1717	-1.2423
MZ00020707	100273399	LOC100273399	hypothetical protein LOC100273399 Z. mays 100.0 203		-1.8503	-0.5636
MZ00029891	4333999	Os03g0731100	hypothetical protein LOC100275243 Z. mays 100.0 122	unknown protein A. thaliana 53.1 97	-1.3618	-1.0505
MZ00021305	821594	AT3G20480	hypothetical protein LOC100272815 Z. mays 100.0 197	tetraacyldisaccharide 4'-kinase family protein A. thaliana 46.8 378	-1.2518	-1.1597
MZ00025933	4333255	Os03g0562200	LOC100285522 Z. mays 100.0 293		-1.3275	-1.0833
MZ00005938	100283190	LOC100283190	OB-fold nucleic acid binding domain containing protein (LOC100283190) Z. mays 100.0 165	DNA-binding protein-related A. thaliana 65.7 174	-1.8647	-0.5418
MZ00031745	100277593	LOC100277593	hypothetical protein LOC100277593 Z. mays 100.0 119		-1.2295	-1.1734
MZ00036054	100280341	LOC100280341	hypothetical protein LOC100280341 Z. mays 100.0 224		-1.7418	-0.6601
MZ00057289	4341568	LOC100281550	protein kinase (LOC100281550) Z. mays 100.0 682	protein kinase family protein / peptidoglycan-binding LysM domain-containing protein A. thaliana 45.3 649	-1.1371	-1.2635
MZ00016244	821718	TWD1	hypothetical protein LOC100193080 Z. mays 100.0 373	TWD1 (TWISTED DWARF 1); FK506 binding / calmodulin binding / peptidyl-prolyl cis-trans isomerase A. thaliana 78.9 350	-1.2826	-1.1177
MZ00046983	100282445	LOC100282445	acetylglucosaminyltransferase/ transferase, transferring glycosyl groups (LOC100282445) Z. mays 100.0 387	glycosyl transferase family 17 protein A. thaliana 69.9 381	-1.3367	-1.0632
MZ00043135	832932	F21B23.110	hypothetical protein LOC100191715 Z. mays 100.0 259	LHCA2; chlorophyll binding A. thaliana 91.0 256	-1.4619	-0.9371
MZ00016845	100193146	LOC100193146	hypothetical protein LOC100273575 Z. mays 97.9 281	transporter A. thaliana 73.3 217	-1.7426	-0.6533
MZ00041923	4331796	Os03g0174900	hypothetical protein LOC100194365 Z. mays 100.0 142	NF-YA1 (NUCLEAR FACTOR Y, SUBUNIT A1); transcription factor A. thaliana 50.9 235	-1.503	-0.8888
MZ00033529	841920	T22H22.20	hypothetical protein LOC100273453 Z. mays 100.0 301	GDSL-motif lipase/hydrolase family protein A. thaliana 63.4 362	-1.4985	-0.8916
MZ00033137	843475	F3I17.1	hypothetical protein LOC100272241 Z. mays 100.0 221	glycerophosphoryl diester phosphodiesterase family protein A. thaliana 58.8 291	-1.2127	-1.1769
MZ00019537	4351810	si486042a10	hypothetical protein LOC100216885 Z. mays 100.0 383	OEP37; ion channel A. thaliana 57.7 331	-1.4324	-0.9554
MZ00031354	100274716	LOC100274716	hypothetical protein LOC100274716 Z. mays 100.0 859		-1.2552	-1.1319
MZ00027998	828632	F24A6.130	hypothetical protein LOC100191423 Z. mays 100.0 705	DNA photolyase A. thaliana 53.6 666	-1.5568	-0.8291
MZ00032709	829805	AP22.96	hypothetical protein LOC100272809 Z. mays 100.0 380	hydrolase, alpha/beta fold family protein A. thaliana 71.5 316	-1.4405	-0.9448
MZ00003558	844248	YUP8H12R.31	hypothetical protein LOC100277481 Z. mays 100.0 147		-1.3383	-1.047
MZ00028097	839703	F13K9.27	hypothetical protein LOC100217307 Z. mays 100.0 226	unknown protein A. thaliana 67.4 278	-1.5405	-0.8436
MZ00026385	4341270	LOC100216929	hypothetical protein LOC100216929 Z. mays 100.0 354	brassinosteroid signalling positive regulator-related A. thaliana 73.0 321	-1.1673	-1.2145
MZ00024751	4340849	Os06g0308300	microtubule-associated protein MAP65-1a Z. mays 100.0 583	ATMAP65-1 (MICROTUBULE-ASSOCIATED PROTEINS 65-1); microtubule binding A. thaliana 72.2 575	-0.9356	-1.4448
MZ00027680	839965	DIS2	LOC100282664 Z. mays 100.0 322	DIS2 (DISTORTED TRICHOMES 2); structural molecule A. thaliana 74.1 309	-1.3003	-1.0797
MZ00007600	100192659	LOC100192659			-1.3624	-1.0128
MZ00037012	100037555	HSD11BL	hypothetical protein LOC100216664 Z. mays 85.8 345	AtHSD1 (hydroxysteroid dehydrogenase 1); binding / catalytic/ oxidoreductase A. thaliana 55.6 348	-1.0947	-1.2802
MZ00005467	100285753	si605039f08	LOC100285753 Z. mays 100.0 446	presenilin family protein A. thaliana 58.6 388	-1.2114	-1.1597
MZ00013046	100273060	LOC100273060	hypothetical protein LOC100273060 Z. mays 100.0 208	SPL3 (SQUAMOSA PROMOTER BINDING PROTEIN-LIKE 3); DNA binding / transcription factor A. thaliana 70.1 77	-1.547	-0.8201
MZ00024470	100384787	LOC100384787	Hypothetical protein LOC100384787		-1.2118	-1.1529
MZ00022265	821282	emb2768	hypothetical protein LOC100273682 Z. mays 100.0 495	emb2768 (EMBRYO DEFECTIVE 2768); ATP binding / RNA binding / aminoacyl-tRNA ligase/ nucleotide binding / tyrosine-tRNA ligase A. thaliana 71.6 489	-1.441	-0.9214
MZ00030272	543844	LeFRK4	hypothetical protein LOC100193286 Z. mays 71.3 337	pfkB-type carbohydrate kinase family protein A. thaliana 77.3 321	-1.4437	-0.9168
MZ00027840	821000	AT3G17365	hypothetical protein LOC100194012 Z. mays 100.0 243	catalytic/ methyltransferase A. thaliana 65.6 224	-1.5647	-0.7952
MZ00015713	4351296	Os12g0111400	hypothetical protein LOC100216770 Z. mays 100.0 173	unknown protein A. thaliana 55.3 152	-1.3245	-1.0352
MZ00043134	100192053	LOC100192053	hypothetical protein LOC100191715 Z. mays 97.3 189	LHCA2; chlorophyll binding A. thaliana 73.0 189	-1.2796	-1.0776
MZ00004143	100279050	LOC100279050	glyoxalase/bleomycin resistance protein/dioxygenase (LOC100279050) Z. mays 100.0 55		-1.2669	-1.0843
MZ00030366	100276468	LOC100276468	hypothetical protein LOC100276468 Z. mays 100.0 174		-1.5425	-0.8073
MZ00006899	834920	K15N18.10	hypothetical protein LOC100193909 Z. mays 100.0 248	cyclin family protein A. thaliana 71.2 252	-1.2516	-1.097
MZ00038300	100216782	LOC100216782	hypothetical protein LOC100216782 Z. mays 100.0 155		-1.1018	-1.2428
MZ00017782	828871	T29A15.90	hypothetical protein LOC100273451 Z. mays 100.0 457	pfkB-type carbohydrate kinase family protein A. thaliana 74.7 391	-1.3115	-1.0322
MZ00041371	100217018	LOC100217018			-1.6297	-0.7115
MZ00015387	100279588	umc2382	hypothetical protein LOC100279588 Z. mays 100.0 114	Expressed protein A. thaliana 72.7 110	-1.1322	-1.2087
MZ00026055	100283421	LOC100283421	phosphatidate cytidylyltransferase (LOC100283421) Z. mays 100.0 368	phosphatidate cytidylyltransferase family protein A. thaliana 70.6 353	-0.9094	-1.4281
MZ00025333	100191198	LOC100191198	hypothetical protein LOC100191198 Z. mays 100.0 390	ATSRL1; binding A. thaliana 76.0 390	-1.0341	-1.3025
MZ00028458	4326899	Os01g0765500	hypothetical protein LOC100382489 Z. mays 100.0 696		-1.7609	-0.5745
MZ00025756	827680	T5K18.170	LOC100285378 Z. mays 100.0 250	unknown protein A. thaliana 61.3 212	-1.0621	-1.272
MZ00026036	4330057	Os02g0631200	hypothetical protein LOC100272444 Z. mays 100.0 294		-1.4735	-0.8602
MZ00018778	829448	F4I10.40	hypothetical protein LOC100272247 Z. mays 100.0 194	coclaurine N-methyltransferase, putative A. thaliana 76.4 351	-1.3958	-0.936
MZ00048743	4332023	Os03g0210500	LOC100285567 Z. mays 100.0 171	unknown protein A. thaliana 70.3 175	-1.3638	-0.9664
MZ00015960	4328956	Os02g0265900	hypothetical protein LOC100191702 Z. mays 100.0 229	BTI2 (VIRB2-INTERACTING PROTEIN 2) A. thaliana 58.2 231	-1.1667	-1.1629
MZ00025834	100274398	LOC100274398	hypothetical protein LOC100274398 Z. mays 100.0 269		-1.5514	-0.7744
MZ00005915	827333	DL4225W	hypothetical protein LOC100191483 Z. mays 100.0 690	unknown protein A. thaliana 55.9 692	-1.5642	-0.7611
MZ00042496	837152	ATTPS7		ATTPS7; alpha,alpha-trehalose-phosphate synthase (UDP-forming)/ transferase, transferring glycosyl groups / trehalose-phosphatase A. thaliana 100.0 850	-1.2729	-1.0473
MZ00042617	100216937	LOC100216937	hypothetical protein LOC100279018 Z. mays 98.7 148	RabGAP/TBC domain-containing protein A. thaliana 56.1 364	-1.0364	-1.2818
MZ00028394	4334497	Os03g0805600	LOC100281213 Z. mays 100.0 524	ACD1-LIKE (ACD1-LIKE); 2 iron, 2 sulfur cluster binding / electron carrier/ oxidoreductase A. thaliana 54.6 476	-1.4932	-0.8248
MZ00018166	100193329	LOC100193329	hypothetical protein LOC100273363 Z. mays 96.1 205	zinc finger (B-box type) family protein A. thaliana 73.2 182	-1.3675	-0.9467
MZ00038136	840114	F3C3.2	hypothetical protein LOC100274377 Z. mays 100.0 305	binding / catalytic/ coenzyme binding A. thaliana 79.2 259	-1.4272	-0.8868
MZ00057319	100274365	LOC100274365	hypothetical protein LOC100274365 Z. mays 100.0 273	RPE; catalytic/ ribulose-phosphate 3-epimerase A. thaliana 89.6 280	-1.1136	-1.1976
MZ00041919	100274526	LOC100274526	hypothetical protein LOC100274526 Z. mays 100.0 115		-1.3891	-0.9221
MZ00017539	4346660	Os09g0299000	myb family transcription factor-related protein (LOC100282682) Z. mays 100.0 259	UNE16 (unfertilized embryo sac 16); transcription factor A. thaliana 74.4 203	-1.0803	-1.2288
MZ00012976	816570	AT2G20495	hypothetical protein LOC100193134 Z. mays 100.0 208		-1.3421	-0.9669
MZ00038439	842969	F28G11.5	cePP protein (LOC100283264) Z. mays 100.0 398	AAR2 protein family A. thaliana 59.5 390	-1.2079	-1.0992
MZ00018171	814871	T4M8.15	hypothetical protein LOC100191635 Z. mays 100.0 161	unknown protein A. thaliana 62.5 151	-1.6095	-0.6964
MZ00027727	100276042	pco135076	hypothetical protein LOC100384762 Z. mays 96.6 118		-1.1805	-1.125
MZ00038780	6241377	AT5G08695	hypothetical protein LOC100279860 Z. mays 100.0 880	RNA binding / nucleic acid binding / nucleotide binding A. thaliana 52.8 814	-1.2221	-1.083
MZ00048023	4347941	Os10g0101100	serine carboxypeptidase 1 precursor Z. mays 100.0 47	serine carboxypeptidase-like 17 A. thaliana 53.3 427	-0.8097	-1.4917
MZ00004539	4325264	Os01g0216000	alpha-L-fucosidase 2 (LOC100285541) Z. mays 100.0 376		-1.2899	-1.0102
MZ00021096	829144	ATR2	hypothetical protein LOC100304425 Z. mays 100.0 693	ATR2 (ARABIDOPSIS P450 REDUCTASE 2); NADPH-hemoprotein reductase A. thaliana 77.4 658	-1.0396	-1.2601
MZ00031237	839766	AT1G28660	alpha-L-fucosidase 2(LOC100282758) Z. mays 100.0	GDSL-motif lipase, putative A. thaliana 46.8 37	-1.3323	-0.9663
MZ00037547	821567	AT3G20230	structural constituent of ribosome (LOC100284514) Z. mays 100.0 188	50S ribosomal protein L18 family A. thaliana 78.5 158	-1.4351	-0.8626
MZ00035256	4337337	Os04g0668700	phosphatidylinositol 3- and 4-kinase family protein (LOC100285439) Z. mays 100.0 620	phosphatidylinositol 3- and 4-kinase family protein A. thaliana 66.5 629	-0.9428	-1.3485
MZ00032858	100216940	LOC100216940	hypothetical protein LOC100216940 Z. mays 100.0 123		-1.2148	-1.0762
MZ00000437	8073881	Sb04g031000			-1.5919	-0.6976
MZ00042586	100284897	LOC100284897	membrane protein (LOC100284897) Z. mays 100.0 413	rhomboid family protein A. thaliana 59.3 378	-1.4992	-0.7867
MZ00044479	816769	F14M13.23	hypothetical protein LOC100217154 Z. mays 100.0 216	unknown protein A. thaliana 78.0 217	-1.2872	-0.9982
MZ00056003	833709	MNJ8.10	serine/threonine-protein kinase RIO1 (LOC100284024) (LOC100284024)Z. mays 100.0 531	RIO1 family protein A. thaliana 75.8 512	-1.2661	-1.0193
MZ00000381	100279105	LOC100279105	hypothetical protein LOC100279105 Z. mays 100.0 124		-1.2719	-1.0133
MZ00014780	100216681	LOC100216681			-1.1752	-1.1072
MZ00019783	8073582	Sb06g020040			-0.9716	-1.3084
MZ00028611	542353	pbf1	dof zinc finger protein PBF Z. mays 100.0 327		-1.2945	-0.9847
MZ00015280	820797	AT3G15570	hypothetical protein LOC100192849 Z. mays 100.0 428	phototropic-responsive NPH3 family protein A. thaliana 63.4 596	-1.2999	-0.978
MZ00028015	100192960	LOC100192960	LOC100282002 Z. mays 100.0 117	thioredoxin family protein A. thaliana 76.7 115	-1.3365	-0.941
MZ00027664	837602	CER1	hypothetical protein LOC100280261 Z. mays 100.0 618	CER1 (ECERIFERUM 1); octadecanal decarbonylase A. thaliana 62.1 620	-1.131	-1.146
MZ00028472	838676	TMT1	hexose transporter Z. mays 100.0 762	TMT2 (TONOPLAST MONOSACCHARIDE TRANSPORTER2); carbohydrate transmembrane transporter/ nucleoside transmembrane transporter/ sugar:hydrogen symporter A. thaliana 67.1 738	-1.2964	-0.9806
MZ00056951	100273975	LOC100273975	hypothetical protein LOC100274514 Z. mays 100.0 195	GUT2; catalytic/ glucuronoxylan glucuronosyltransferase A. thaliana 89.3 195	-1.203	-1.0727
MZ00022057	820814	AT3G15710	hypothetical protein LOC100191345 Z. mays 100.0 179	signal peptidase, putative A. thaliana 89.4 179	-1.5358	-0.7392
MZ00026919	4348662	Os10g0423000	hypothetical protein LOC100275555 Z. mays 100.0 189		-1.1741	-1.0988
MZ00027923	100280358	cl24641_1	hypothetical protein LOC100280358 Z. mays 100.0 301	transducin family protein / WD-40 repeat family protein A. thaliana 64.1 320	-1.1252	-1.1471
MZ00029472	836548	MSJ1.11	hypothetical protein LOC100277544 Z. mays 72.8 213	splicing factor, putative A. thaliana 72.7 1268	-1.0677	-1.2039
MZ00027646	825288	AT3G61160			-1.0241	-1.2457
MZ00036859	100280410	LOC100280410	hypothetical protein LOC100280410 Z. mays 100.0 271	LHCA4 (LIGHT-HARVESTING CHLOROPHYLL-PROTEIN COMPLEX I SUBUNIT A4); chlorophyll binding A. thaliana 86.5 250	-1.1318	-1.138
MZ00057307	100278928	LOC100278928	Hypothetical protein LOC100278928		-1.217	-1.0527
MZ00018920	100191961	LOC100191961	hypothetical protein LOC100191961 Z. mays 100.0 105	phosphatidate-sterol O-acyltransferase/ phosphatidylcholine-sterol O-acyltransferase/ phosphatidylethanolamine-sterol O-acyltransferase A. thaliana 90.6 96	-1.3017	-0.9666
MZ00019051	837377	NPQ1	violaxanthin de-epoxidase (LOC100281366) Z. mays 100.0 445	NPQ1 (NON-PHOTOCHEMICAL QUENCHING 1); violaxanthin de-epoxidase A. thaliana 80.2 368	-1.3252	-0.9398
MZ00019927	100126935	AY107489	Transcribed locus, strongly similar to XP_002465367.1 hypothetical protein SORBIDRAFT_01g037320 [Sorghum bicolor]	emb2421 (embryo defective 2421); monooxygenase/ oxidoreductase A. thaliana 53.9 243	-1.391	-0.8707
MZ00025235	4334444	pco138599a	hypothetical protein LOC100193016 Z. mays 100.0 208	DNA binding / protein binding / zinc ion binding A. thaliana 83.7 208	-1.2975	-0.9608
MZ00020545	814864	T4M8.22	cp protein Z. mays 100.0 171	unknown protein A. thaliana 69.1 175	-1.208	-1.0488
MZ00043604	816142	F16F14.6	DNA replication licensing factor mcm4 Z. mays 100.0 849	DNA replication licensing factor, putative A. thaliana 80.0 846	-1.5272	-0.7272
MZ00032843	822101	CDC45	hypothetical protein LOC100383027 Z. mays 100.0 607	CDC45 (cell division cycle 45) A. thaliana 71.8 595	-0.9416	-1.3127
MZ00015087	820345	ATFP8			-1.0878	-1.1613
MZ00018245	100382774	LOC100382774	hypothetical protein LOC100382774 Z. mays 100.0 96	zinc finger (MYND type) family protein / programmed cell death 2 C-terminal domain-containing protein A. thaliana 65.3 150	-1.018	-1.2304
MZ00042541	834387	MQO24.2	hypothetical protein LOC100191458 Z. mays 100.0 293	transport protein, putative A. thaliana 60.8 793	-1.0084	-1.2362
MZ00027239	4338051	Os05g0198400	zinc transporter 4 Z. mays 100.0 386	ZIP4 (ZINC TRANSPORTER 4 PRECURSOR); cation transmembrane transporter/ copper ion transmembrane transporter A. thaliana 62.2 375	-1.1264	-1.1177
MZ00013102	820185	LYC	hypothetical protein LOC100383002 Z. mays 100.0 489	LYC (LYCOPENE CYCLASE); lycopene beta cyclase A. thaliana 78.0 450	-1.3032	-0.939
MZ00004596	824467	AT3G53010	hypothetical protein LOC100217031 Z. mays 100.0 226	hydrolase A. thaliana 55.4 251	-1.7099	-0.5321
MZ00031045	843564	APUM23	hypothetical protein LOC100383838 Z. mays 100.0 385		-1.3527	-0.8882
MZ00026609	819878	PRMT4B	hypothetical protein LOC100191934 Z. mays 100.0 537	protein arginine N-methyltransferase family protein A. thaliana 68.7 508	-1.6478	-0.5926
MZ00023836	4325860	Os01g0788200			-0.9573	-1.2816
MZ00003458	4348936	Os10g0484700	LOC100283961 Z. mays 99.8 398		-1.4617	-0.7763
MZ00004478	4348234	Os10g0190500	hypothetical protein LOC100383473 Z. mays 100.0 712		-1.2584	-0.975
MZ00013948	826849	T1P17.2	hypothetical protein LOC100501647 Z. mays 70.0 580	stress-inducible protein, putative A. thaliana 100.0 557	-1.169	-1.0644
MZ00048067	100280617	LOC100280617	HMG box family protein Z. mays 100.0 447	high mobility group (HMG1/2) family protein / ARID/BRIGHT DNA-binding domain-containing protein A. thaliana 49.1 385	-1.3353	-0.8961
MZ00026265	832262	AT5G22020	strictosidine synthase (LOC100283635) Z. mays 100.0 397	strictosidine synthase family protein A. thaliana 75.4 389	-0.9627	-1.2683
MZ00042778	100279667	LOC100279667	hypothetical protein LOC100279667 Z. mays 100.0 258	ANAC083 (ARABIDOPSIS NAC DOMAIN CONTAINING PROTEIN 83); transcription factor A. thaliana 52.7 167	-1.2426	-0.9852
MZ00004620	817800	ATGLR3.5		ATGLR3.5 (GLUTAMATE RECEPTOR 3.5); intracellular ligand-gated ion channel A. thaliana 100.0 894	-1.4025	-0.8249
MZ00055653	100279879	LOC100279879	hypothetical protein LOC100279879 Z. mays 100.0 100		-1.0821	-1.1398
MZ00042271	843670	T9L24.52	hypothetical protein LOC100276825 Z. mays 100.0 208	unknown protein A. thaliana 79.9 209	-1.1939	-1.0261
MZ00028228	826565	F17A8.120	hypothetical protein LOC100277602 Z. mays 100.0 341		-1.1081	-1.1097
MZ00017252	838269	TPS2	hypothetical protein LOC100381759 Z. mays 100.0 155	ATTPS1 (TREHALOSE-6-PHOSPHATE SYNTHASE); alpha,alpha-trehalose-phosphate synthase (UDP-forming)/ transferase, transferring glycosyl groups A. thaliana 63.4 352	-1.3004	-0.9154
MZ00017671	4349103	Os10g0513300	hypothetical protein LOC100192620 Z. mays 100.0 451	unknown protein A. thaliana 54.5 275	-1.0082	-1.2042
MZ00029042	100273671	LOC100273671	immutans protein (LOC100273671) Z. mays 88.0 342	IM (IMMUTANS); alternative oxidase A. thaliana 73.7 297	-1.2614	-0.9506
MZ00019251	100281608	LOC100281608	anthocyanidin 3-O-glucosyltransferase (LOC100281608) Z. mays 100.0 481		-1.2904	-0.9215
MZ00015850	8078479	Sb03g004420			-1.2936	-0.915
MZ00041688	100383066	LOC100383066	LOC100383066		-1.3471	-0.8612
MZ00050286	4342111	Os06g0725500	hypothetical protein LOC100274804 Z. mays 100.0 293		-1.3973	-0.8096
MZ00044344	100279191	LOC100279191	hypothetical protein LOC100279191 Z. mays 100.0 380		-1.5149	-0.6914
MZ00020062	832068	F7K24.230	hypothetical protein LOC100273335 Z. mays 100.0 217	unknown protein A. thaliana 70.2 215	-0.9425	-1.2609
MZ00024572	4349476	LOC100273155	hypothetical protein LOC100273155 Z. mays 100.0 295	BOU (A BOUT DE SOUFFLE); binding / transporter A. thaliana 81.7 299	-1.2981	-0.9039
MZ00046452	100382063	LOC100382063	hypothetical protein LOC100382063 Z. mays 100.0 161	MYB69 (MYB DOMAIN PROTEIN 69); DNA binding / transcription activator/ transcription factor A. thaliana 49.1 211	-1.0533	-1.148
MZ00036447	100193833	LOC100193833			-0.9309	-1.268
MZ00027024	817102	AT2G25620	hypothetical protein LOC100193064 Z. mays 100.0 359	protein phosphatase 2C, putative / PP2C, putative A. thaliana 68.8 374	-1.2099	-0.9835
MZ00041669	100193313	LOC100193313	Hypothetical protein LOC100193313		-1.3089	-0.8838
MZ00013226	4333927	Os03g0719400	hypothetical protein LOC100272277 Z. mays 100.0 393	hydrolase, alpha/beta fold family protein A. thaliana 63.2 388	-1.5668	-0.6241
MZ00044333	819204	PIP1B	aquaporin PIP1-2 (pip1b) Z. mays 100.0 288	PIP1;5 (PLASMA MEMBRANE INTRINSIC PROTEIN 1;5); water channel A. thaliana 92.7 286	-1.0178	-1.1729
MZ00027038	820444	AT3G12640	hypothetical protein LOC100383360 Z. mays 100.0 372		-1.1677	-1.0222
MZ00003960	100280078	LOC100280078			-0.8368	-1.3507
MZ00047584	4341620	Os06g0639300	hypothetical protein LOC100217263 Z. mays 100.0 174	unknown protein A. thaliana 52.2 295	-1.1071	-1.0784
MZ00020401	817641	ARPC1A	hypothetical protein LOC100384689 Z. mays 100.0 37	ARPC1B (ACTIN-RELATED PROTEIN C1B); actin binding / nucleotide binding A. thaliana 77.2 369	-1.1001	-1.0838
MZ00037026	4331006	Os02g0796300	hypothetical protein LOC100216888 Z. mays 100.0 286	CCR4-NOT transcription complex protein, putative A. thaliana 74.5 263	-1.3696	-0.8128
MZ00031380	4337066	Os04g0626000	hypothetical protein LOC100216700 Z. mays 100.0 398		-1.2875	-0.8947
MZ00017768	8069237	Sb10g031060			-1.1475	-1.0342
MZ00030165	823150	ARP6	actin-like protein arp6 Z. mays 100.0 454	ATARP6; structural constituent of cytoskeleton A. thaliana 71.4 419	-1.186	-0.9952
MZ00016028	839562	F10O3.2	silencing gene B 102 (sgb102) Z. mays 100.0 173	GCN5-related N-acetyltransferase (GNAT) family protein A. thaliana 90.2 173	-1.0518	-1.1291
MZ00026638	100193914	LOC100193914	hypothetical protein LOC100193914 Z. mays 100.0 355	glycine-rich protein A. thaliana 47.2 341	-1.0797	-1.0998
MZ00055687	100384177	LOC100384177	serine palmitoyltransferase 1 (LOC100384177) Z. mays 98.2 112	ATLCB1 (LONG-CHAIN BASE1); protein binding / serine C-palmitoyltransferase A. thaliana 78.6 131	-1.1147	-1.0647
MZ00020420	4351271	Os12g0106900	hypothetical protein LOC100276217 Z. mays 100.0 232		-1.346	-0.8327
MZ00030036	100101519	rps22	ribosomal protein S10p/S20e Z. mays 99.2 125	40S ribosomal protein S20 (RPS20B) A. thaliana 85.7 112	-1.1651	-1.0082
MZ00025617	100272341	LOC100272341	hypothetical protein LOC100272341 Z. mays 100.0 294		-1.1382	-1.0333
MZ00030803	100274086	cl5549_1a	hypothetical protein LOC100274086 Z. mays 100.0 604	SFH3 (SEC14-LIKE 3); phosphatidylinositol transporter A. thaliana 63.4 546	-1.0744	-1.0958
MZ00016850	820118	SOX	LOC100284296 Z. mays 100.0 396	SOX (SULFITE OXIDASE); sulfite oxidase A. thaliana 78.3 387	-1.069	-1.0996
MZ00001390	814868	T4M8.18	hypothetical protein LOC100280211 Z. mays 100.0 217	uvrB/uvrC motif-containing protein A. thaliana 62.0 328	-1.4265	-0.7417
MZ00017574	2745754	AT1G18265		unknown protein A. thaliana 100.0 279	-1.0849	-1.083
MZ00048393	818459	EMB2765		EMB2765 (EMBRYO DEFECTIVE 2765) A. thaliana 80.0 544	-1.2522	-0.9145
MZ00018272	100273506	LOC100273506	Hypothetical protein LOC100273506		-1.379	-0.7874
MZ00014149	4324789	Os01g0864200			-1.0014	-1.1613
MZ00038228	100101518	LOC100101518	alpha-zein protein Z. mays 100.0 266		-1.2353	-0.923
MZ00018825	100272853	LOC100272853	hypothetical protein LOC100272853 Z. mays 100.0 144		-1.2292	-0.9256
MZ00020566	834227	K5J14.2	ubiquitin family protein (LOC100285089)Z. mays 100.0 936		-1.2287	-0.922
MZ00014339	100273103	LOC100273103			-0.9787	-1.1718
MZ00016202	828873	T29A15.110	hypothetical protein LOC100272460 Z. mays 100.0 254	unknown protein A. thaliana 55.4 326	-0.9256	-1.2245
MZ00016886	100275420	LOC100275420	hypothetical protein LOC100275420 Z. mays 100.0 101		-1.5212	-0.6257
MZ00056024	816908	BLH4	hypothetical protein LOC100272976 Z. mays 100.0 497	BEL1 (BELL 1); DNA binding / protein binding / transcription factor A. thaliana 51.9 439	-0.9979	-1.142
MZ00029904	100272359	cl9751_1a	hypothetical protein LOC100272359 Z. mays 100.0 295	emb1417 (embryo defective 1417) A. thaliana 73.4 252	-1.5359	-0.6016
MZ00027538	4326654	Os01g0616600	hypothetical protein LOC100191490 Z. mays 100.0 370		-1.3609	-0.7764
MZ00046454	4350790	Os11g0582500	hypothetical protein LOC100276889 Z. mays 100.0 166		-1.2795	-0.8519
MZ00019575	829027	emb2726	hypothetical protein LOC100192861 Z. mays 100.0 540	emb2726 (embryo defective 2726); RNA binding / translation elongation factor A. thaliana 57.2 952	-1.2712	-0.8581
MZ00015485	836175	PDX2	LOC100280887 Z. mays 100.0 254	PDX2 (PYRIDOXINE BIOSYNTHESIS 2); glutaminase/ glutaminyl-tRNA synthase (glutamine-hydrolyzing)/ protein heterodimerization A. thaliana 78.7 252	-1.3558	-0.773
MZ00026981	822327	AT3G27090	LOC100282537 Z. mays 100.0 300	unknown protein A. thaliana 72.1 294	-1.0713	-1.0549
MZ00027013	837177	NIH	hypothetical protein LOC100384291 Z. mays 100.0 335	HVT1 (HELICASE IN VASCULAR TISSUE AND TAPETUM); ATP binding / helicase/ nucleic acid binding A. thaliana 60.8 809	-1.3963	-0.7298
MZ00018284	829650	SLP2	hypothetical protein LOC100382040 Z. mays 100.0 358	SLP2; serine-type peptidase A. thaliana 68.0 440	-1.3569	-0.7687
MZ00016168	100280153	pco115444a	LOC100280612 Z. mays 100.0 162	SRZ-22; protein binding A. thaliana 75.4 175	-1.2052	-0.9192
MZ00015831	100303943	LOC100303943	hypothetical protein LOC100381397 Z. mays 100.0 90		-1.2541	-0.867
MZ00037961	100191146	cl10007_1b	hypothetical protein LOC100191146 Z. mays 100.0 253		-1.2656	-0.853
MZ00041984	821837	AT3G22660	hypothetical protein LOC100382121 Z. mays 100.0 286	rRNA processing protein-related A. thaliana 63.0 292	-1.2905	-0.8266
MZ00030628	818724	F13H10.20	rhythmically expressed protein Z. mays 100.0 271	haloacid dehalogenase-like hydrolase family protein A. thaliana 76.9 228	-1.8179	-0.2972
MZ00037219	4341689	Os06g0651000	LOC100135421 Z. mays 100.0 359		-1.3083	-0.8043
MZ00026366	824678	TT5	chalcone flavanone isomerase1 Z. mays 100.0 230	TT5 (TRANSPARENT TESTA 5); chalcone isomerase A. thaliana 66.7 231	-0.7213	-1.3898
MZ00042785	100283253	LOC100283253	ubiquitin-conjugating enzyme E2 J2 (LOC100283253) Z. mays 100.0 238	UBC34 (ubiquitin-conjugating enzyme 34); ubiquitin-protein ligase A. thaliana 71.7 236	-1.4308	-0.6783
MZ00029915	831337	T9L3.150			-0.9242	-1.1834
MZ00030013	837555	ATNFXL1		ATNFXL1 (ARABIDOPSIS THALIANA NF-X-LIKE 1); protein binding / transcription factor/ zinc ion binding A. thaliana 100.0 1187	-1.2231	-0.8822
MZ00015205	835429	MNC6.1	hypothetical protein LOC100381984 Z. mays 100.0 548	importin beta-2, putative A. thaliana 83.8 610	-0.9317	-1.1709
MZ00039088	542342	sbe3	1,4-alpha-glucan-branching enzyme 2, chloroplastic/amyloplastic precursor Z. mays 87.1 796	SBE2.1 (starch branching enzyme 2.1); 1,4-alpha-glucan branching enzyme A. thaliana 84.2 812	-1.4995	-0.6031
MZ00022400	100279252	LOC100279252			-0.8405	-1.261
MZ00018599	826630	NIP5	aquaporin NIP3-1 Z. mays 100.0 301	NIP5;1; arsenite transmembrane transporter/ boron transporter/ water channel A. thaliana 80.0 289	-1.2697	-0.8305
MZ00007458	837849	ATAN11	hypothetical protein LOC100383192 Z. mays 100.0 415	ATAN11 (ANTHOCYANIN11); nucleotide binding A. thaliana 76.2 335	-1.1302	-0.9658
MZ00028335	100277638	LOC100277638	hypothetical protein LOC100277638 Z. mays 100.0 301		-1.1466	-0.9465
MZ00017306	100126910	AY112127		phagocytosis and cell motility protein ELMO1-related A. thaliana 49.6 135	-0.9114	-1.1766
MZ00029243	4343766	Os07g0588800	hypothetical protein LOC100276448 Z. mays 100.0 305		-1.3076	-0.7781
MZ00030106	833437	AtGUS3	heparanase-like protein 3 Z. mays 100.0 551	AtGUS3 (Arabidopsis thaliana glucuronidase 3); beta-glucuronidase A. thaliana 57.1 501	-0.9897	-1.0931
MZ00033537	100500711	CNR04	cell number regulator 4 (CNR04) Z. mays 100.0 158		-1.4229	-0.6587
MZ00026338	4340270	Os06g0171900	hypothetical protein LOC100191443 Z. mays 100.0 452	WD-40 repeat family protein A. thaliana 67.9 439	-1.0993	-0.9809
MZ00015592	542480	NAS1	nicotianamine synthase1 (nas1) Z. mays 100.0 326	NAS4 (NICOTIANAMINE SYNTHASE 4); nicotianamine synthase A. thaliana 52.2 312	-1.5769	-0.5032
MZ00001083	8084226	Sb08g007580			-1.249	-0.8292
MZ00019308	4324820	Os01g0853700	hypothetical protein LOC100192816 Z. mays 100.0 271	myb family transcription factor A. thaliana 65.3 225	-1.0364	-1.0364
MZ00055527	8082574	Sb06g032170			-1.1803	-0.8913
MZ00022683	831956	F20L16.100	40S ribosomal protein S16 Z. mays 100.0 148	40S ribosomal protein S16 (RPS16A) A. thaliana 77.9 144	-1.2418	-0.8278
MZ00044082	4342725	Os07g0214900	chalcone synthase (LOC100282642) Z. mays 100.0 400	TT4 (TRANSPARENT TESTA 4); naringenin-chalcone synthase A. thaliana 84.2 392	-1.08	-0.9894
MZ00021237	840233	F10C21.7	hypothetical protein LOC100280288 Z. mays 100.0 317		-0.8564	-1.2092
MZ00022140	100277270	LOC100277270	hypothetical protein LOC100277270 Z. mays 100.0 93		-1.0702	-0.9951
MZ00026663	821445	AT3G19100	hypothetical protein LOC100383682 Z. mays 100.0 218	calcium-dependent protein kinase, putative / CDPK, putative A. thaliana 54.1 229	-1.2374	-0.8271
MZ00028859	830153	AKN2	hypothetical protein LOC100193315 Z. mays 100.0 280	adenylylsulfate kinase, putative A. thaliana 79.1 206	-1.5299	-0.5313
MZ00022615	100383539	LOC100383539			-0.9228	-1.1339
MZ00032541	100284071	LOC100284071	LOC100284071 Z. mays 100.0 519	amino acid permease, putative A. thaliana 88.0 474	-1.5548	-0.5015
MZ00018258	821048	AT3G17800	hypothetical protein LOC100276591 Z. mays 100.0 423	unknown protein A. thaliana 73.8 390	-1.0334	-1.0226
MZ00014627	829947	mtHsc70-1	heat shock 70 kDa protein (LOC100286241) Z. mays 100.0 680	mtHsc70-1 (mitochondrial heat shock protein 70-1); ATP binding A. thaliana 85.3 681	-1.1144	-0.9408
MZ00042383	831938	MRG7.16	LOC100283204 Z. mays 100.0 361	UTP:galactose-1-phosphate uridylyltransferase/ ribose-5-phosphate adenylyltransferase A. thaliana 64.1 329	-1.012	-1.042
MZ00036009	4349948	Os11g0182200	hypothetical protein LOC100279982 Z. mays 100.0 426		-1.0969	-0.9516
MZ00030487	100277779	LOC100277779			-0.8411	-1.2069
MZ00031950	4336387	Os04g0513000	hypothetical protein LOC100276451 Z. mays 100.0 157	unknown protein A. thaliana 53.3 105	-1.2077	-0.8397
MZ00017008	821046	AT3G17780	hypothetical protein LOC100191929 Z. mays 100.0 128	unknown protein A. thaliana 65.9 128	-0.8043	-1.2405
MZ00013132	100305563	LOC100305563	ADP-ribosylation factor Z. mays 93.0 184	TTN5 (TITAN 5); GTP binding / GTPase A. thaliana 95.1 184	-1.2951	-0.7468
MZ00001316	4326839	scpl33	hypothetical protein LOC100216948 Z. mays 57.7 468	scpl33 (serine carboxypeptidase-like 33); serine-type carboxypeptidase A. thaliana 100.0 477	-1.0067	-1.0346
MZ00001012	8069081	Sb10g002376			-1.002	-1.0387
MZ00020399	100276663	LOC100276663	hypothetical protein LOC100276663 Z. mays 100.0 92		-1.3276	-0.7129
MZ00032461	841554	F11M15.16	hypothetical protein LOC100192515 Z. mays 100.0 485	tRNA (5-methylaminomethyl-2-thiouridylate)-methyltransferase A. thaliana 72.5 469	-1.3574	-0.6829
MZ00035868	100279926	LOC100279926	endoplasmin Z. mays 99.1 806	SHD (SHEPHERD); ATP binding / unfolded protein binding A. thaliana 86.4 801	-1.279	-0.7603
MZ00041079	827389	DL4440W		nuclear RNA-binding protein (RGGA) A. thaliana 100.0 354	-1.151	-0.888
MZ00030052	100383142	LOC100383142	hypothetical protein LOC100383142 Z. mays 100.0 797		-1.244	-0.7949
MZ00025503	100192527	LOC100192527	phosphatidylinositol 3- and 4-kinase family protein Z. mays 59.3 522	phosphatidylinositol 3- and 4-kinase family protein A. thaliana 58.5 548	-1.1155	-0.922
MZ00029418	8065689	Sb01g017030			-1.062	-0.9747
MZ00015304	839207	AT1G26665	mediator complex subunit 10 CG5057-PA Z. mays 100.0		-1.2562	-0.776
MZ00019800	100281109	LOC100281109	loricrin (LOC100281109) Z. mays 100.0 195		-0.9727	-1.0571
MZ00048775	831004	F2I11.220	fscO (LOC100285158) Z. mays 100.0 430	monooxygenase family protein A. thaliana 56.9 406	-1.1895	-0.8387
MZ00029903	831357	F2G14.170	BGGP Beta-1-3-galactosyl-O-glycosyl-glycoprotein Z. mays 66.0 441	glycosyltransferase family 14 protein / core-2/I-branching enzyme family protein A. thaliana 100.0 433	-1.1882	-0.8396
MZ00033030	831486	T21H19.180	hypothetical protein LOC100273316 Z. mays 100.0 459	RNA recognition motif (RRM)-containing protein A. thaliana 60.0 508	-1.0352	-0.992
MZ00055868	4345625	Os08g0428400			-0.8786	-1.148
MZ00044121	100275801	LOC100275801	hypothetical protein LOC100275801 Z. mays 100.0 320	unknown protein A. thaliana 87.8 263	-0.9737	-1.0528
MZ00025013	844333	HSP91	heat shock 70 kDa protein 4 Z. mays 100.0 847	ATP binding A. thaliana 77.8 829	-0.8196	-1.2061
MZ00043810	100193944	LOC100193944	hypothetical protein LOC100193944 Z. mays 100.0 362	PDK (PYRUVATE DEHYDROGENASE KINASE); ATP binding / histidine phosphotransfer kinase/ pyruvate dehydrogenase (acetyl-transferring) kinase A. thaliana 78.5 362	-0.983	-1.0427
MZ00055370	4331488	Os03g0128400	hypothetical protein LOC100276168 Z. mays 100.0 133		-1.0817	-0.9432
MZ00001011	100304204	LOC100304204	hypothetical protein LOC100304204 Z. mays 100.0 113		-1.1094	-0.9137
MZ00028584	836715	K14B20.3	arginine N-methyltransferase 2 (LOC100286312) Z. mays 100.0 329	ankyrin repeat family protein A. thaliana 75.1 317	-1.1418	-0.8806
MZ00018688	835500	AT5G54130	hypothetical protein LOC100192933 Z. mays 100.0 453	calcium-binding EF hand family protein A. thaliana 71.3 415	-1.254	-0.7681
MZ00056478	100274534	LOC100274534	Hypothetical protein LOC100274534		-1.2393	-0.7821
MZ00041940	4349105	Os10g0513900	transposon protein Z. mays 100.0 530	CYP89A2 (CYTOCHROME P450 89A2); electron carrier/ heme binding / iron ion binding / monooxygenase/ oxygen binding A. thaliana 54.5 499	-1.169	-0.8519
MZ00027721	837680	T23J18.4	hypothetical protein LOC100194349 Z. mays 100.0 220	unknown protein A. thaliana 55.2 221	-1.2322	-0.7856
MZ00021425	822103	AT3G25120	mitochondrial import inner membrane translocase subunit Tim17 family protein Z. mays 100.0 192	mitochondrial import inner membrane translocase subunit Tim17/Tim22/Tim23 family protein A. thaliana 59.2 173	-1.233	-0.7846
MZ00015604	831793	PRR7	hypothetical protein LOC100280240 Z. mays 100.0 765	PRR7 (PSEUDO-RESPONSE REGULATOR 7); transcription regulator/ two-component response regulator A. thaliana 47.7 652	-1.4189	-0.5956
MZ00035005	5007670	AT1G07615	dolichyl-P-Man Man (LOC100282442) Z. mays 100.0 497	transferase, transferring glycosyl groups A. thaliana 61.9 487	-1.3865	-0.6278
MZ00018560	820506	ATSPO11-1	hypothetical protein LOC100279325 Z. mays 100.0 269	ATSPO11-1; ATP binding / DNA binding / DNA topoisomerase (ATP-hydrolyzing)/ catalytic A. thaliana 63.0 351	-0.9993	-1.0142
MZ00055895	838556	F14P1.35	hypothetical protein LOC100191908 Z. mays 100.0 141	binding / catalytic/ coenzyme binding A. thaliana 51.2 32	-0.9318	-1.079
MZ00042684	100283371	LOC100283371			-0.7971	-1.2121
MZ00028011	829426	F26P21.20	LOC100283840 Z. mays 45.7 115	aminoacyl-tRNA hydrolase A. thaliana 68.1 190	-0.9402	-1.0667
MZ00021145	820069	HY2	elongated mesocotyl1 (elm1) Z. mays 100.0 296	HY2 (ELONGATED HYPOCOTYL 2); phytochromobilin:ferredoxin oxidoreductase A. thaliana 59.4 245	-1.2859	-0.7192
MZ00023172	8073920	Sb04g032240			-1.0186	-0.9863
MZ00051835	100279343	LOC100279343	hypothetical protein LOC100279343 Z. mays 100.0 138	universal stress protein (USP) family protein A. thaliana 45.1 206	-1.182	-0.8224
MZ00056059	824121	AT3G49590	hypothetical protein LOC100275582 Z. mays 100.0 510		-1.0857	-0.9172
MZ00037848	100275146	si618042d11	LOC100275146		-1.08	-0.9191
MZ00027172	820292	ELO1	hypothetical protein LOC100192820 Z. mays 100.0 374	Paxneb protein-related A. thaliana 64.2 345	-0.8834	-1.115
MZ00041520	100192926	LOC100192926	hypothetical protein LOC100192926 Z. mays 100.0 218	small nuclear ribonucleoprotein D1, putative / snRNP core protein D1, putative / Sm protein D1, putative A. thaliana 91.2 113	-1.0081	-0.9899
MZ00043192	100192937	LOC100192937	hypothetical protein LOC100192937 Z. mays 100.0 280	UNE5 (UNFERTILIZED EMBRYO SAC 5); protein disulfide isomerase A. thaliana 61.6 320	-0.969	-1.0271
MZ00028561	832740	ATIREG3	hypothetical protein LOC100381783 Z. mays 100.0 259	ATIREG3 (IRON-REGULATED PROTEIN 3) A. thaliana 59.6 391	-1.1107	-0.8851
MZ00018786	4333541	cl16961_1(9)	hypothetical protein LOC100276011 Z. mays 100.0 124	unknown protein A. thaliana 65.2 112	-1.0455	-0.9497
MZ00041405	100194283	LOC100194283	hypothetical protein LOC100194283 Z. mays 100.0 172	SRZ-22; protein binding A. thaliana 72.0 175	-0.9741	-1.0174
MZ00056913	4341187	Os06g0526700	hypothetical protein LOC100273157 Z. mays 100.0 498	WIN2 (HOPW1-1-INTERACTING 2); protein serine/threonine phosphatase A. thaliana 63.5 277	-0.9818	-1.0095
MZ00037834	100276800	LOC100276800			-0.9871	-1.0025
MZ00017063	100277689	LOC100277689	hypothetical protein LOC100277689 Z. mays 100.0 187		-1.0063	-0.9815
MZ00020323	841454	ATHX	thioredoxin X (LOC100280852) Z. mays 100.0 174	ATHX; enzyme activator A. thaliana 60.0 115	-0.8662	-1.1186
MZ00032378	843094	F12A21.16	hypothetical protein LOC100280152 Z. mays 100.0 256	metalloendopeptidase A. thaliana 57.7 647	-1.373	-0.6105
MZ00041477	100273021	pco072881	LOC100283787 Z. mays 98.3 178	ATF2; enzyme activator A. thaliana 72.9 181	-1.0813	-0.9004
MZ00055075	100384176	LOC100384176	hypothetical protein LOC100384176 Z. mays 100.0 348	HIRA (Arabidopsis homolog of histone chaperone HIRA); nucleotide binding / protein binding A. thaliana 66.8 428	-1.8975	-0.0836
MZ00007392	8079680	Sb01g002470			-1.1449	-0.8355
MZ00030640	4330732	Os02g0749300			-0.8138	-1.1647
MZ00026877	842059	T6H22.12			-0.7887	-1.1891
MZ00021812	822330	AT3G27110	hypothetical protein LOC100191294 Z. mays 100.0 247	peptidase M48 family protein A. thaliana 83.8 265	-1.4383	-0.5395
MZ00041659	100217171	LOC100217171	60S ribosomal protein L34 Z. mays 98.3 118	60S ribosomal protein L34 (RPL34A) A. thaliana 88.2 119	-1.2187	-0.752
MZ00042352	100037824	LOC100037824	cysteine protease component of protease-inhibitor complex (LOC100037824) Z. mays 100.0 464	RD21 (responsive to dehydration 21); cysteine-type endopeptidase/ cysteine-type peptidase A. thaliana 74.5 453	-1.1205	-0.8496
MZ00055560	100273494	LOC100273494	Hypothetical protein LOC100273494		-1.2001	-0.7696
MZ00021464	836197	MAE1.1	hypothetical protein LOC100191504 Z. mays 100.0 704	2-phosphoglycerate kinase-related A. thaliana 63.9 642	-1.4158	-0.5524
MZ00022981	828708	F20B18.130	hypothetical protein LOC100191577 Z. mays 100.0 249	unknown protein A. thaliana 47.4 244	-1.1839	-0.7837
MZ00048979	828027	T14P8.21	LOC100285019 Z. mays 100.0 274	SR1; RNA binding / nucleic acid binding / nucleotide binding A. thaliana 71.4 294	-1.0319	-0.9354
MZ00000802	4337067	Os04g0626100	AT hook motif family protein (LOC100283634) Z. mays 100.0 317		-1.2038	-0.7589
MZ00028607	100193446	LOC100193446			-0.8783	-1.083
MZ00018222	4335666	Os04g0388700	hypothetical protein LOC100381633 Z. mays 100.0 591	nodulin family protein A. thaliana 64.8 577	-1.1229	-0.8368
MZ00016747	821596	PAP18	LOC100283685 Z. mays 100.0 459	PAP18 (PURPLE ACID PHOSPHATASE 18); acid phosphatase/ protein serine/threonine phosphatase A. thaliana 75.5 431	-1.0296	-0.9296
MZ00006841	831603	MKP11.21	hypothetical protein LOC100277954 Z. mays 100.0 496		-1.1848	-0.7703
MZ00019985	828195	AT4G01935	hypothetical protein LOC100191717 Z. mays 100.0 274	unknown protein A. thaliana 58.7 20	-1.4197	-0.5339
MZ00025194	4330468	LOC100193942	hypothetical protein LOC100193942 Z. mays 100.0 500	MDAR4 (MONODEHYDROASCORBATE REDUCTASE 4); monodehydroascorbate reductase (NADH) A. thaliana 64.5 482	-1.0646	-0.8873
MZ00021388	837887	MAP1C	hypothetical protein LOC100274215 Z. mays 100.0 252	MAP1C (METHIONINE AMINOPEPTIDASE 1B); aminopeptidase/ metalloexopeptidase A. thaliana 71.3 314	-1.3511	-0.5986
MZ00014972	100274678	LOC100274678	hypothetical protein LOC100381948 Z. mays 51.0 156		-1.1444	-0.8005
MZ00004026	8074814	Sb04g027320			-1.0489	-0.8954
MZ00018118	818110	AT2G35440	hypothetical protein LOC100277718 Z. mays 100.0 293	catalytic/ hydrolase A. thaliana 72.0 310	-1.3601	-0.5799
MZ00019188	832734	F2P16.20	hypothetical protein LOC100217208 Z. mays 100.0 323	unknown protein A. thaliana 46.4 317	-1.0031	-0.9346
MZ00015444	818093	T4C15.7	hypothetical protein LOC100217228 Z. mays 100.0 374	unknown protein A. thaliana 80.8 302	-1.0837	-0.8528
MZ00024614	817805	KAO2	cytochrome P450 88A1 Z. mays 100.0 518	KAO2 (ENT-KAURENOIC ACID HYDROXYLASE 2); ent-kaurenoate oxidase/ oxygen binding A. thaliana 62.0 471	-1.173	-0.762
MZ00041344	4337228	Os04g0650600	hypothetical protein LOC100272759 Z. mays 100.0 104	SDN1 (SMALL RNA DEGRADING NUCLEASE 1); 3'-5' exonuclease/ exonuclease A. thaliana 46.7 107	-1.0601	-0.8738
MZ00036791	834771	atnudt8	hypothetical protein LOC100194205 Z. mays 100.0 31	atnudt8 (Arabidopsis thaliana Nudix hydrolase homolog 8); hydrolase A. thaliana 69.3 27	-0.8912	-1.0426
MZ00020507	840961	AT1G43722	hypothetical protein LOC100274146 Z. mays 100.0 361		-1.0319	-0.8986
MZ00028705	8075061	Sb02g005340			-1.0267	-0.9038
MZ00033151	835501	ILL3	IAA-amino acid hydrolase ILR1-like 3 (LOC100284479) Z. mays 100.0 497	ILL3; IAA-amino acid conjugate hydrolase/ metallopeptidase A. thaliana 63.0 413	-0.8289	-1.1008
MZ00026594	830911	F12B17.180	hypothetical protein LOC100384406 Z. mays 100.0 312	kinesin motor protein-related A. thaliana 75.7 464	-1.1699	-0.7577
MZ00029897	834440	MLN1.9	hypothetical protein LOC100276926 Z. mays 100.0 227	unknown protein A. thaliana 52.0 22	-1.0853	-0.8419
MZ00044766	100272338	si945024a11	hypothetical protein LOC100272338 Z. mays 100.0 126	protein kinase family protein A. thaliana 56.4 241	-0.8814	-1.0436
MZ00036119	100279522	LOC100279522	Hypothetical protein LOC100279522		-0.951	-0.9739
MZ00023067	825836	ATALN	hypothetical protein LOC100274212 Z. mays 100.0 505	ATALN (Arabidopsis allantoinase); allantoinase/ hydrolase A. thaliana 72.1 491	-0.8369	-1.0875
MZ00055573	821854	AT-HSFA6B	heat shock factor protein HSF30 (LOC100280736) Z. mays 100.0 356	AT-HSFA6B; DNA binding / transcription factor A. thaliana 60.7 356	-1.055	-0.8692
MZ00054980	834219	MJC20.25	hypothetical protein LOC100304223 Z. mays 100.0 449	zinc finger protein, putative / regulator of chromosome condensation (RCC1) family protein A. thaliana 64.2 511	-1.0571	-0.8657
MZ00033080	100275367	si707003b08b	hypothetical protein LOC100275367 Z. mays 100.0 219		-1.0563	-0.8643
MZ00021988	816579	GPRI1	G2-like1 Z. mays 100.0 474		-1.0706	-0.8459
MZ00040896	100037759	azs4-18	zein-alpha precursor Z. mays 100.0 261		-1.2676	-0.6487
MZ00029107	829863	AP22.46	hypothetical protein LOC100276302 Z. mays 100.0 179		-1.0619	-0.8532
MZ00032233	821176	CAT4		CAT4 (CATIONIC AMINO ACID TRANSPORTER 4); cationic amino acid transmembrane transporter A. thaliana 100.0 800	-1.7258	-0.1885
MZ00019389	818675	T7D17.4	RNA binding protein Z. mays 100.0 169	RNA binding / translation initiation factor A. thaliana 56.2 169	-1.1748	-0.7357
MZ00028965	100381445	LOC100381445	hypothetical protein LOC100381445 Z. mays 100.0 124	emb2726 (embryo defective 2726); RNA binding / translation elongation factor A. thaliana 68.5 178	-1.2684	-0.64
MZ00036976	4345612	Os08g0425500	hypothetical protein LOC100192520 Z. mays 100.0 342	endonuclease/exonuclease/phosphatase family protein A. thaliana 51.7 373	-1.167	-0.737
MZ00021051	837530	SUT4	sucrose transporter4 (sut4) Z. mays 100.0 500	SUT4 (SUCROSE TRANSPORTER 4); carbohydrate transmembrane transporter/ sucrose transmembrane transporter/ sucrose:hydrogen symporter/ sugar:hydrogen symporter A. thaliana 69.8 487	-0.7933	-1.1088
MZ00033223	821773	AT3G22104	hypothetical protein LOC100278460 Z. mays 100.0 164	phototropic-responsive NPH3 protein-related A. thaliana 45.5 289	-1.0851	-0.8155
MZ00040733	838383	T10F20.4	hypothetical protein LOC100191383 Z. mays 100.0 359	protein phosphatase 2C, putative / PP2C, putative A. thaliana 70.3 329	-1.2769	-0.6234
MZ00029527	831476	CRS1	chloroplastic group IIA intron splicing facilitator CRS1, chloroplastic precursor Z. mays 100.0 714	CRS1 (ARABIDOPSIS ORTHOLOG OF MAIZE CHLOROPLAST SPLICING FACTOR CRS1); RNA splicing factor, transesterification mechanism A. thaliana 52.9 635	-1.1257	-0.7722
MZ00016354	4349995	Os11g0197400	hypothetical protein LOC100381821 Z. mays 100.0 360	unknown protein A. thaliana 79.0 341	-1.0812	-0.8149
MZ00039863	836635	ACX2	hypothetical protein LOC100382424 Z. mays 100.0 664	ACX1 (ACYL-COA OXIDASE 1); acyl-CoA oxidase A. thaliana 79.7 663	-1.0687	-0.8273
MZ00031601	4340996	Os06g0358800	hypothetical protein LOC100273842 Z. mays 100.0 328	ATRTL1 (ARABIDOPSIS THALIANA RNASEIII-LIKE 1); RNA binding / ribonuclease III A. thaliana 48.8 244	-1.1164	-0.779
MZ00018906	841919	T22H22.19	LOC100285398 Z. mays 100.0 289	thylakoid lumen 18.3 kDa protein A. thaliana 79.7 284	-1.1046	-0.7899
MZ00049832	100273542	LOC100273542	hypothetical protein LOC100273542 Z. mays 100.0 306	leucine-rich repeat family protein / extensin family protein A. thaliana 52.6 352	-1.3526	-0.5407
MZ00042500	821527	AT3G19895	hypothetical protein LOC100278371 Z. mays 100.0 496	unknown protein A. thaliana 56.6 532	-0.8882	-1.0025
MZ00024349	843215	STN7	LOC100281683 Z. mays 100.0 561	STN7 (Stt7 homolog STN7); kinase/ protein kinase A. thaliana 85.8 512	-1.1328	-0.754
MZ00020281	100283175	LOC100283175	rhythmically expressed protein (LOC100283175) Z. mays 100.0 289	haloacid dehalogenase-like hydrolase family protein A. thaliana 80.3 253	-0.8581	-1.0264
MZ00026465	817977	T14G11.28	hypothetical protein LOC100275927 Z. mays 100.0 138	nucleic acid binding A. thaliana 83.1 129	-1.0693	-0.815
MZ00035687	100273001	LOC100273001	hypothetical protein LOC100273001 Z. mays 100.0 202		-1.1622	-0.7125
MZ00027900	834104	MEE6.9	LOC100282699 Z. mays 100.0 353		-1.0792	-0.795
MZ00056876	832509	YSL2	hypothetical protein LOC100382320 Z. mays 100.0 671	YSL3 (YELLOW STRIPE LIKE 3); oligopeptide transporter A. thaliana 72.2 659	-1.0552	-0.8171
MZ00031291	836258	MFB13.15	hypothetical protein LOC100304347 Z. mays 100.0 498	pentatricopeptide (PPR) repeat-containing protein A. thaliana 48.8 408	-1.636	-0.2353
MZ00028089	4325780	Os01g0300900	hypothetical protein LOC100384701 Z. mays 100.0 624		-1.0989	-0.7668
MZ00022230	4342033	Os06g0710800	chloroplast RNA processing1 Z. mays 45.4 410	unknown protein A. thaliana 48.1 268	-1.2845	-0.5735
MZ00043510	100276669	LOC100276669	hypothetical protein LOC100381773 Z. mays 96.4 55		-1.1303	-0.7267
MZ00037508	4345046	Os08g0243100	hypothetical protein LOC100192899 Z. mays 100.0 322	4'-phosphopantetheinyl transferase family protein A. thaliana 54.8 283	-1.2487	-0.606
MZ00015728	841780	T3F20.23	hypothetical protein LOC100276848 Z. mays 100.0 489	unknown protein A. thaliana 65.1 473	-1.2532	-0.5994
MZ00025394	100280711	LOC100280711			-0.7133	-1.1391
MZ00048126	831983	T1A4.30	hypothetical protein LOC100272854 Z. mays 100.0 255	zinc finger (C3HC4-type RING finger) family protein A. thaliana 66.2 266	-1.0959	-0.7526
MZ00031413	100382085	LOC100382085	hypothetical protein LOC100382085 Z. mays 100.0 244	unknown protein A. thaliana 69.4 389	-1.1091	-0.7383
MZ00041084	100276852	LOC100276852	hypothetical protein LOC100276852 Z. mays 100.0 166		-1.0368	-0.8098
MZ00035581	4330999	Os02g0794900		formin homology 2 domain-containing protein / FH2 domain-containing protein A. thaliana 56.9 469	-1.1419	-0.7041
MZ00026708	4343859	Os07g0607200	hypothetical protein LOC100277918 Z. mays 100.0 195	unknown protein A. thaliana 61.5 104	-1.0945	-0.7503
MZ00018840	100383092	AT3G59710	hypothetical protein LOC100383092 Z. mays 100.0 175	short-chain dehydrogenase/reductase (SDR) family protein A. thaliana 61.4 267	-1.0863	-0.7577
MZ00019034	827213	DL3755W	hypothetical protein LOC100191426 Z. mays 100.0 566	PRLI-interacting factor K A. thaliana 66.1 560	-1.0635	-0.7792
MZ00017320	4343560	Os07g0554200	LOC100283645 Z. mays 100.0 379		-1.2397	-0.6019
MZ00022969	4326146	Os01g0111700			-1.0556	-0.7821
MZ00018612	100273721	LOC100273721			-0.9175	-0.9175
MZ00036854	817515	PHT4;1	sialin (LOC100281620) Z. mays 100.0 510	PHT4;1; carbohydrate transmembrane transporter/ inorganic diphosphate transmembrane transporter/ inorganic phosphate transmembrane transporter/ organic anion transmembrane transporter/ sugar:hydrogen symporter A. thaliana 86.0 393	-1.1085	-0.7244
MZ00020231	814962	XERICO	RING-H2 finger protein (LOC100285376) Z. mays 100.0 144		-1.2917	-0.5411
MZ00036909	100276641	LOC100276641	hypothetical protein LOC100381769 Z. mays 96.9 161		-1.0188	-0.8122
MZ00020441	4333274	Os03g0567100	hypothetical protein LOC100277017 Z. mays 100.0 117		-1.0977	-0.7313
MZ00019892	824483	AT3G53170	hypothetical protein LOC100383216 Z. mays 100.0 570	EMB2750 (embryo defective 2750) A. thaliana 64.8 432	-1.1588	-0.6686
MZ00003973	828174	T5J8.11	hypothetical protein LOC100274162 Z. mays 100.0 374	GTP-binding family protein A. thaliana 75.8 301	-1.2398	-0.5871
MZ00017590	830661	ANAC080	GRAB2 protein (LOC100281341) Z. mays 100.0 347	ANAC080 (ARABIDOPSIS NAC DOMAIN CONTAINING PROTEIN 80); transcription factor A. thaliana 58.1 314	-0.9488	-0.8722
MZ00035029	100193208	csu859(gol)	hypothetical protein LOC100193208 Z. mays 100.0 279	SDIR1 (SALT- AND DROUGHT-INDUCED RING FINGER1); protein binding / ubiquitin-protein ligase/ zinc ion binding A. thaliana 75.1 272	-0.7263	-1.0935
MZ00017234	825406	AT3G62330	hypothetical protein LOC100192703 Z. mays 100.0 466	zinc knuckle (CCHC-type) family protein A. thaliana 54.7 471	-1.0388	-0.7795
MZ00015654	833073	AT5G30495	hypothetical protein LOC100276488 Z. mays 100.0 196	unknown protein A. thaliana 55.9 195	-1.2402	-0.5779
MZ00041173	100192485	LOC100192485	hypothetical protein LOC100192485 Z. mays 100.0 426	fumarylacetoacetase, putative A. thaliana 71.8 418	-0.7363	-1.0801
MZ00021054	100282227	LOC100282227	nudix hydrolase 13 (LOC100282227) Z. mays 100.0 179	atnudt16 (Arabidopsis thaliana Nudix hydrolase homolog 16); hydrolase A. thaliana 72.1 165	-1.051	-0.7619
MZ00020040	818938	T1O24.11	hypothetical protein LOC100383273 Z. mays 100.0 482	U1 small nuclear ribonucleoprotein 70 kDa, putative A. thaliana 72.6 329	-1.2888	-0.5232
MZ00000839	820778	SDE5			-1.2729	-0.5383
MZ00007558	8082669	Sb01g035620			-1.0685	-0.7411
MZ00026474	100127007	AY107844	hypothetical protein LOC100191642 Z. mays 100.0 136	CP5 A. thaliana 59.2 129	-1.1939	-0.6151
MZ00016646	100280707	umc1951	osmotin-like protein LOC10028410 Z. mays 100.0 247	osmotin-like protein, putative A. thaliana 65.6 246	-1.1492	-0.6596
MZ00032431	8065121	Sb10g028350			-1.1376	-0.671
MZ00017703	100381880	LOC100381880			-0.7611	-1.0463
MZ00028730	817623	T11J7.11	thioesterase family protein A. thaliana 100.0 454		-0.7161	-1.0883
MZ00017178	838783	F8K7.23	hypothetical protein LOC100277103 Z. mays 100.0 277	unknown protein A. thaliana 72.5 273	-1.2859	-0.5169
MZ00022932	100279540	LOC100279540	hypothetical protein LOC100279540 Z. mays 100.0 372	ZFHD1 (ZINC FINGER HOMEODOMAIN 1); DNA binding / transcription activator/ transcription factor A. thaliana 56.9 216	-1.2848	-0.5175
MZ00031401	843458	F23N20.17	hypothetical protein LOC100277777 Z. mays 100.0 316	6-phosphogluconate dehydrogenase NAD-binding domain-containing protein A. thaliana 50.2 294	-1.074	-0.7235
MZ00029833	832368	CDF1	hypothetical protein LOC100276143 Z. mays 100.0 269	CDF1 (CELL GROWTH DEFECT FACTOR 1) A. thaliana 69.3 201	-1.1106	-0.6862
MZ00027077	100384501	LOC100384501	hypothetical protein LOC100384501 Z. mays 100.0 159	PSB28 (PHOTOSYSTEM II REACTION CENTER PSB28 PROTEIN) A. thaliana 70.7 116	-1.1899	-0.6054
MZ00022017	829796	AP22.38	hypothetical protein LOC100275617 Z. mays 100.0 387		-1.0996	-0.6949
MZ00026287	841977	AAE18	hypothetical protein LOC100194266 Z. mays 100.0 402	AAE18 (ACYL-ACTIVATING ENZYME 18); catalytic/ ligase A. thaliana 66.6 723	-1.0513	-0.7423
MZ00035035	820242	AT3G10730	LOC100283381 Z. mays 100.0 461	sad1/unc-84-like 2 family protein A. thaliana 49.3 446	-1.0621	-0.7311
MZ00021506	817326	F15K20.11	nucleic acid binding protein (LOC100280490) Z. mays 100.0 218	nucleic acid binding / nucleotide binding A. thaliana 50.4 230	-1.1593	-0.6266
MZ00028378	843310	HEMB1	LOC100284052 Z. mays 100.0 425	HEMB1; catalytic/ metal ion binding / porphobilinogen synthase A. thaliana 89.4 388	-1.2165	-0.5655
MZ00030704	100274256	LOC100274256	hypothetical protein LOC100278758 Z. mays 73.4 94		-1.159	-0.6229
MZ00016523	100278255	IDP353	hypothetical protein LOC100278255 Z. mays 100.0 92		-0.7426	-1.0349
MZ00047081	844298	F20B17.3	ubiquinone biosynthesis protein ubiB (LOC100286057) Z. mays 100.0 711	ABC1 family protein A. thaliana 73.4 674	-1.0214	-0.7553
MZ00048215	828995	F16A16.150	hypothetical protein LOC100272297 Z. mays 100.0	unknown protein A. thaliana 64.7 265	-1.088	-0.6797
MZ00025638	4335329	Os04g0266400	hypothetical protein LOC100304264 Z. mays 100.0 396		-1.0998	-0.6652
MZ00021142	4349835	si486045a09	hypothetical protein LOC100383181 Z. mays 100.0 738	DGD1 (DIGALACTOSYL DIACYLGLYCEROL DEFICIENT 1); UDP-galactosyltransferase/ galactolipid galactosyltransferase/ transferase, transferring glycosyl groups A. thaliana 73.3 789	-1.1539	-0.6084
MZ00026888	100384073	LOC100384073	hypothetical protein LOC100384073 Z. mays 100.0 140		-1.1286	-0.6242
MZ00028021	842126	F25P12.86	pyrrolidone carboxyl peptidase (LOC100283087) Z. mays 100.0 219	pyrrolidone-carboxylate peptidase family protein A. thaliana 72.1 215	-1.1191	-0.6335
MZ00012658	818706	EEL	LOC100283911 Z. mays 100.0 323	AREB3 (ABA-RESPONSIVE ELEMENT BINDING PROTEIN 3); DNA binding / transcription activator/ transcription factor A. thaliana 61.1 295	-1.0415	-0.7097
MZ00044421	818038	T29F13.6	hypothetical protein LOC100194007 Z. mays 100.0 291		-1.0076	-0.7436
MZ00035559	4329711	Os02g0566700			-0.9473	-0.8011
MZ00015014	4347356	Os09g0474300	hypothetical protein LOC100279992 Z. mays 100.0 463	CR88; ATP binding A. thaliana 85.0 779	-1.2085	-0.5352
MZ00031775	837376	SIG2	sigma-like factor2B (sig2B) Z. mays 100.0 526	SIG2 (RNA POLYMERASE SIGMA SUBUNIT 2); DNA binding / DNA-directed RNA polymerase/ sigma factor/ transcription factor A. thaliana 49.5 485	-1.1749	-0.5686
MZ00037756	100193913	LOC100193913	hypothetical protein LOC100304427 Z. mays 62.2 171		-0.9278	-0.8153
MZ00027125	828116	T4I9.13	mTERF family protein Z. mays 100.0 493	mitochondrial transcription termination factor family protein / mTERF family protein A. thaliana 61.8 471	-1.0561	-0.6849
MZ00019551	4352780	Smh6			-0.7298	-1.0077
MZ00041410	541975	Os05g0551000	hypothetical protein LOC541975 Z. mays 100.0 399	EMB2454 (embryo defective 2454); protein binding / zinc ion binding A. thaliana 82.0 428	-1.0179	-0.7182
MZ00039096	100193282	LOC100193282			-0.7057	-1.0264
MZ00050534	820710	MSL5	hypothetical protein LOC100304377 Z. mays 48.6 927	MSL5 (MECHANOSENSITIVE CHANNEL OF SMALL CONDUCTANCE-LIKE 5) A. thaliana 100.0 880	-1.0306	-0.7012
MZ00038966	4338354	Os05g0303000	hypothetical protein LOC100280354 Z. mays 100.0 621	cpHsc70-1 (chloroplast heat shock protein 70-1); ATP binding A. thaliana 92.0 710	-1.077	-0.6513
MZ00016584	542054	por	protochlorophyllide reductase B Z. mays 99.7 370	PORA; oxidoreductase/ protochlorophyllide reductase A. thaliana 77.8 373	-1.0879	-0.6369
MZ00026923	825526	AT3G63510		FAD binding / catalytic/ tRNA dihydrouridine synthase A. thaliana 100.0 418	-1.0276	-0.6969
MZ00027116	826604	F28M11.50	hypothetical protein LOC100274132 Z. mays 100.0 173	unknown protein A. thaliana 84.6 90	-0.6867	-1.0357
MZ00022709	606422	aprl6	adenosine 5'-phosphosulfate reductase6 (aprl6) Z. mays 100.0 302		-0.8384	-0.8834
MZ00024162	100276161	LOC100276161	hypothetical protein LOC100276161 Z. mays 100.0 126	strictosidine synthase family protein A. thaliana 51.5 131	-0.9509	-0.7702
MZ00026641	834051	MNF13.4	hypothetical protein LOC100193863 Z. mays 100.0 172	unknown protein A. thaliana 67.6 277	-0.809	-0.9079
MZ00024387	100284604	LOC100284604			-0.8669	-0.8481
MZ00000457	822316	AT3G26990			-1.0352	-0.6718
MZ00027302	828893	T27E11.40	hypothetical protein LOC100383955 Z. mays 100.0 142	protein phosphatase 2C PPH1 / PP2C PPH1 (PPH1) A. thaliana 61.2 325	-1.0548	-0.6465
MZ00024217	818235	F13K3.3	hypothetical protein LOC100382501 Z. mays 100.0 478	unknown protein A. thaliana 73.2 455	-0.6648	-1.0352
MZ00029947	4339078	LOC100383917	hypothetical protein LOC100383917 Z. mays 100.0 275	dehydration-responsive family protein A. thaliana 65.8 509	-1.2043	-0.4954
MZ00030951	100275233	LOC100275233	hypothetical protein LOC100275233 Z. mays 100.0 232	EMB1030 (EMBRYO DEFECTIVE 1030); ATP binding / alanine-tRNA ligase/ ligase, forming aminoacyl-tRNA and related compounds / nucleic acid binding / nucleotide binding A. thaliana 72.2 230	-1.0817	-0.6132
MZ00017042	4350441	Os11g0448400	sigma factor SIG2A Z. mays 100.0 538	SIG2 (RNA POLYMERASE SIGMA SUBUNIT 2); DNA binding / DNA-directed RNA polymerase/ sigma factor/ transcription factor A. thaliana 54.0 567	-1.0898	-0.6005
MZ00041976	829401	AME3	Hypothetical protein LOC100194024 (LOC100194024)	AME3; ATP binding / kinase/ protein kinase/ protein serine/threonine kinase A. thaliana 76.4 390	-0.8367	-0.8505
MZ00022875	841586	F19C24.16	hypothetical protein LOC100273674 Z. mays 100.0 124	cation efflux family protein / metal tolerance protein, putative (MTPc4) A. thaliana 81.6 266	-1.0044	-0.6812
MZ00027701	838905	AT1G22980		unknown protein A. thaliana 100.0 80	-1.01	-0.6741
MZ00004641	8082317	Sb01g035870			-1.0941	-0.5882
MZ00015744	100217030	pco131458	hypothetical protein LOC100217030 Z. mays 100.0 173		-1.1482	-0.5322
MZ00000900	8075464	Sb03g024590			-1.0642	-0.6154
MZ00029602	2745966	AT3G54826	LOC100284130 Z. mays 100.0 186	unknown protein A. thaliana 72.5 130	-1.0683	-0.6017
MZ00019257	4328847	Os02g0241500			-0.9127	-0.7493
MZ00027119	4332223	Os03g0243600	hypothetical protein LOC100274428 Z. mays 100.0 543		-1.0371	-0.624
MZ00035815	814800	PLPB	hypothetical protein LOC100216966 Z. mays 100.0 206	PLPB (PAS/LOV PROTEIN B); signal transducer/ two-component sensor A. thaliana 51.1 372	-1.1272	-0.5325
MZ00056717	100303888	LOC100303888	ABA stress homologous2 (aba2) Z. mays 100.0 180		-1.1128	-0.5356
MZ00024706	842921	F15E12.10	LOC100283844 Z. mays 100.0 231	translation initiation factor-related A. thaliana 63.1 224	-1.1239	-0.5201
MZ00039243	100037766	LOC100037766	NADP-dependent malic enzyme (LOC100037766) Z. mays 83.0 235	ATNADP-ME2 (NADP-malic enzyme 2); malate dehydrogenase (oxaloacetate-decarboxylating) (NADP+)/ malic enzyme/ oxidoreductase, acting on NADH or NADPH, NAD or NADP as acceptor A. thaliana 64.4 160	-1.1229	-0.5154
MZ00042591	4337559	Os05g0105600	hypothetical protein LOC100193484 Z. mays 100.0 612	ECT3 A. thaliana 52.8 375	-1.0718	-0.5593
MZ00025127	817278	F12K2.7	cysteine-type peptidase (LOC100285430) Z. mays 100.0 535	OTU-like cysteine protease family protein A. thaliana 73.1 504	-0.6226	-1.0043
MZ00016701	100382954	LOC100382954			-0.8898	-0.7324
MZ00005655	841876	F20D21.17	hypothetical protein LOC100279858 Z. mays 100.0 391	ABC transporter family protein A. thaliana 75.0 630	-1.1059	-0.5109
MZ00023090	100383152	LOC100383152	hypothetical protein LOC100383152 Z. mays 100.0 180	GLY1; glycerol-3-phosphate dehydrogenase (NAD+) A. thaliana 82.5 365	-1.0224	-0.592
MZ00026053	100126943	IDP527		SHM1 (SERINE TRANSHYDROXYMETHYLTRANSFERASE 1); glycine hydroxymethyltransferase/ poly(U) binding A. thaliana 88.3 408	-1.0845	-0.5051
MZ00035751	4338365	Os05g0305700	hypothetical protein LOC100192021 Z. mays 100.0 240	DNA binding A. thaliana 60.9 23	-1.0172	-0.5661
MZ00057061	820218	AT3G10530	hypothetical protein LOC100191648 Z. mays 100.0 506	transducin family protein / WD-40 repeat family protein A. thaliana 63.7 524	-1.0215	-0.5575
MZ00028216	826517	T30A10.110	LOC100282476 Z. mays 100.0 252	DNAJ heat shock N-terminal domain-containing protein A. thaliana 69.3 202	-1.0547	-0.5191
MZ00014296	836541	ATSC35	hypothetical protein LOC100272627 Z. mays 100.0 250	ATSC35; RNA binding / nucleic acid binding / nucleotide binding A. thaliana 73.0 285	-0.8026	-0.7656
MZ00025991	100278329	TIDP3505			-0.8003	-0.7625
MZ00028999	100216772	pco068737	hypothetical protein LOC100216772 Z. mays 100.0 174	TFIIIA (TRANSCRIPTION FACTOR IIIA); 5S rDNA binding / 5S rRNA binding / nucleic acid binding / transcription factor/ zinc ion binding A. thaliana 55.6 396	-1.0279	-0.5325
MZ00024877	100194091	cl32321_1	hypothetical protein LOC100194091 Z. mays 100.0 291	hydroxyproline-rich glycoprotein family protein A. thaliana 48.0 344	-1.0545	-0.5001
MZ00051094	837650	T19D16.3	hypothetical protein LOC100191177 Z. mays 100.0 333	hydrolase, alpha/beta fold family protein A. thaliana 63.2 320	-1.0474	-0.5033
MZ00048036	841317	F27K7.14			-0.9568	-0.5924
MZ00015580	100194046	LOC100194046	Hypothetical protein LOC100194046	unknown protein A. thaliana 62.9 504	-0.9301	-0.612
MZ00056870	825392	AT3G62190	hypothetical protein LOC100216779 Z. mays 100.0 129	DNAJ heat shock N-terminal domain-containing protein A. thaliana 53.6 137	-1.589	0.0471
MZ00029118	837114	T21E18.10	LOC100282891 Z. mays 100.0 307	unknown protein A. thaliana 69.5 308	-1.0315	-0.5086
MZ00017655	830002	GGR	putative geranylgeranyl pyrophosphate synthase 4 Z. mays 92.7 342	GGR (geranylgeranyl reductase); farnesyltranstransferase A. thaliana 60.2 319	-1.0158	-0.5133
MZ00023529	100277725	LOC100277725			-1.0182	-0.5016
MZ00017098	100277053	LOC100277053	hypothetical protein LOC100277070 Z. mays 100.0 399		-0.7232	-0.7934
MZ00020691	4323884	Os01g0694200			-0.8811	-0.6282
MZ00016669	834633	CHLI2	oil yellow1 (oy1) Z. mays 100.0 414	CHLI1; ATPase/ magnesium chelatase A. thaliana 86.3 422	-1.077	-0.3962
MZ00036375	821571	AT3G20270	protein brittle-1 (LOC100284966) Z. mays 100.0 373	mitochondrial substrate carrier family protein A. thaliana 72.7 308	-0.7295	-0.7197
MZ00028765	832301	MWD9.20	hypothetical protein LOC100279404 Z. mays 100.0 500	rac GTPase activating protein, putative A. thaliana 65.9 465	-0.7459	-0.6993
MZ00030580	831252	MUA22.4	mitochondrial phosphate transporter (LOC541617) Z. mays 100.0 365	mitochondrial phosphate transporter A. thaliana 87.9 370	-0.8133	-0.6264
MZ00026359	100273858	si687017b11a	hypothetical protein LOC100273858 Z. mays 100.0 439	MYB65 (MYB DOMAIN PROTEIN 65); DNA binding / transcription factor A. thaliana 46.5 325	-0.8175	-0.6132
MZ00018966	844260	YUP8H12R.20			-0.7966	-0.634
MZ00022568	825161	AT3G59910	hypothetical protein LOC100383189 Z. mays 100.0 620	unknown protein A. thaliana 73.2 571	-1.0349	-0.3485
MZ00029973	817252	SE	hypothetical protein LOC100279372 Z. mays 94.3 734	SE (SERRATE); DNA binding / transcription factor A. thaliana 57.6 719	-0.8368	-0.5354
MZ00020832	818021	MEE21	hypothetical protein LOC100272500 Z. mays 100.0 275	MEE21 (maternal effect embryo arrest 21) A. thaliana 50.4 272	-0.7593	-0.6073
MZ00012807	100284117	LOC100284117			-0.6507	-0.6953
MZ00020626	100275944	umc2592			-0.8613	-0.4465
MZ00005958	100273163	csu868(trp)	hypothetical protein LOC100273163 Z. mays 100.0 335	tryptophan synthase, alpha subunit, putative A. thaliana 65.4 262	-1.042	-0.2626
MZ00044684	100278282	LOC100278282	hypothetical protein LOC100278282 Z. mays 100.0 173		-1.0108	-0.2765
MZ00025165	4342644	Os07g0195100			-0.6997	-0.5859
MZ00036781	4332593	IDP708	LOC100281089 Z. mays 100.0 581	AAE7 (ACYL-ACTIVATING ENZYME 7); AMP binding / acetate-CoA ligase A. thaliana 73.2 562	-0.7095	-0.5117
MZ00029151	830442	PAI2			-0.5792	-0.5052
MZ00038343	830921	F12B17.90	hypothetical protein LOC100381616 Z. mays 100.0 629	glycosyl hydrolase family 3 protein A. thaliana 65.3 761	1.3733	-0.9906
MZ00014388	4331418	MVA1	hypothetical protein LOC100272824 Z. mays 93.3 465	MVA1; acetyl-CoA C-acetyltransferase/ hydroxymethylglutaryl-CoA synthase A. thaliana 81.9 457	1.1564	-0.6289
MZ00028829	100381457	LOC100381457	hypothetical protein LOC100216999 Z. mays 95.8 306	ankyrin repeat family protein A. thaliana 58.6 454	1.2169	-0.5769
MZ00023332	100281669	LOC100281669	sialin (LOC100281669) Z. mays 100.0 515	PHT4;2 (PHOSPHATE TRANSPORTER 4;2); carbohydrate transmembrane transporter/ inorganic phosphate transmembrane transporter/ organic anion transmembrane transporter/ sugar:hydrogen symporter A. thaliana 72.4 416	1.5167	-0.7375
MZ00027253	100273262	LOC100273262	hypothetical protein LOC100192632 Z. mays 97.5 397	galactosyltransferase family protein A. thaliana 83.4 373	1.2162	-0.1037
MZ00030541	829139	VLN4	hypothetical protein LOC100383299 Z. mays 100.0 108	VLN4 (ARABIDOPSIS THALIANA VILLIN 4); actin binding A. thaliana 65.3 215	1.3111	-0.1709
MZ00028652	100191928	LOC100191928	hypothetical protein LOC100191928 Z. mays 100.0 585		1.0863	0.3071
MZ00014572	4329757	Os02g0576700			0.6884	0.7259
MZ00018275	4335808	LOC100285276			0.7042	0.713
MZ00029809	4343959	Os07g0624600	ramosa3 Z. mays 100.0 360	trehalose-6-phosphate phosphatase, putative A. thaliana 65.2 319	1.3053	0.1121
MZ00028973	817928	F4P9.39	dihydroflavonol-4-reductase (LOC100284846) Z. mays 100.0 318	cinnamoyl-CoA reductase family A. thaliana 62.0 313	0.7579	0.6676
MZ00041337	829316	GPX7	hypothetical protein LOC100273297 Z. mays 100.0 167	ATGPX6 (GLUTATHIONE PEROXIDASE 6); glutathione peroxidase A. thaliana 87.7 219	0.8426	0.6135
MZ00039893	4340976	Os06g0347100	hypothetical protein LOC100382372 Z. mays 100.0 406	IVD (ISOVALERYL-COA-DEHYDROGENASE); ATP binding / isovaleryl-CoA dehydrogenase A. thaliana 88.5 383	0.857	0.6587
MZ00014158	841849	ALDH7B4	aldehyde dehydrogenase family 7 member A1 (LOC100282748) Z. mays 100.0 508	ALDH7B4 (Aldehyde Dehydrogenase 7B4); 3-chloroallyl aldehyde dehydrogenase/ oxidoreductase A. thaliana 86.5 5	1.0159	0.5265
MZ00014095	824050	ATMP2	membrane steroid-binding protein 1 Z. mays 100.0 211	MSBP1 (membrane steroid binding protein 1); steroid binding A. thaliana 83.7 215	1.0213	0.5315
MZ00043643	839344	T6A9.21	LOC100285151 Z. mays 100.0 555	transmembrane protein, putative A. thaliana 77.5 501	1.0172	0.5374
MZ00016958	100279028	IDP502	hypothetical protein LOC100279028 Z. mays 99.5 210		2.0416	-0.4783
MZ00035950	838470	CDPK1	LOC100281687 Z. mays 100.0 534	CPK7 (calmodulin-domain protein kinase 7); ATP binding / calcium ion binding / calmodulin-dependent protein kinase/ kinase/ protein kinase/ protein serine/threonine kinase/ protein tyrosine kinase A. thaliana 73.5 532	1.0702	0.4962
MZ00014624	828606	F13M23.170	hypothetical protein LOC100193661 Z. mays 100.0 361	unknown protein A. thaliana 68.0 331	1.3006	0.2734
MZ00028023	817224	emb1187	hypothetical protein LOC100280298 Z. mays 94.4 392	emb1187 (embryo defective 1187); kinase/ phosphotransferase, alcohol group as acceptor A. thaliana 67.1 371	1.014	0.566
MZ00040444	4327181	Os01g0227400	hypothetical protein LOC100192876 Z. mays 100.0 212	CYP71A21; electron carrier/ heme binding / iron ion binding / monooxygenase/ oxygen binding A. thaliana 45.1 474	1.0223	0.5642
MZ00019384	4343343	Os07g0508900	hypothetical protein LOC100276996 Z. mays 100.0 350	ADOF2; DNA binding / transcription factor A. thaliana 51.4 175	1.019	0.573
MZ00030037	8068414	Sb10g002510			1.1187	0.4764
MZ00030603	838362	MCCA	methylcrotonoyl-CoA carboxylase subunit alpha (LOC100280665) Z. mays 100.0 750	MCCA; methylcrotonoyl-CoA carboxylase A. thaliana 74.0 69	1.0354	0.5742
MZ00028734	4329937	Os02g0608500			0.7946	0.82
MZ00020544	100273177	LOC100273177	hypothetical protein LOC100273177 Z. mays 100.0 396	scarecrow-like transcription factor 8 (SCL8) A. thaliana 48.5 444	1.0369	0.5779
MZ00041326	100037814	Os03g0823400	putative Bowman-Birk serine protease inhibitor Z. mays 100.0 99		1.1091	0.5163
MZ00027520	818546	F12L6.29	hypothetical protein LOC100273013 Z. mays 100.0 349	glycosyl transferase family 2 protein A. thaliana 73.9 326	1.1817	0.4456
MZ00041618	4328208	Os02g0133100			0.9116	0.7208
MZ00043987	830760	SNRK2.1	hypothetical protein LOC100384302 Z. mays 100.0 360	SNRK2.4 (SNF1-RELATED PROTEIN KINASE 2.4); kinase A. thaliana 83.7 362	1.0951	0.5391
MZ00039478	4349338	Os10g0554100	hypothetical protein LOC100272570 Z. mays 100.0 465	ORP3C (OSBP(OXYSTEROL BINDING PROTEIN)-RELATED PROTEIN 3C); oxysterol binding A. thaliana 79.6 455	0.867	0.7725
MZ00044483	100193852	LOC100193852	hypothetical protein LOC100193852 Z. mays 100.0 102	zinc finger (C3HC4-type RING finger) family protein A. thaliana 66.7 87	0.9382	0.7045
MZ00015453	820599	HSP60-3A	hypothetical protein LOC100272259 Z. mays 100.0 440	HSP60-3A (HEAT SHOCK PROTEIN 60-3A); ATP binding / protein binding A. thaliana 74.0 571	0.9693	0.6752
MZ00018556	4341461	Os06g0602800	hypothetical protein LOC100191516 Z. mays 100.0 438	glycosyltransferase family 14 protein / core-2/I-branching enzyme family protein A. thaliana 72.8 419	1.0182	0.6272
MZ00031674	4344455	Os08g0107100	hypothetical protein LOC100276777 Z. mays 100.0 334		1.0402	0.6149
MZ00055130	835882	XBAT32	hypothetical protein LOC100279188 Z. mays 100.0 496	XBAT32; protein binding / zinc ion binding A. thaliana 73.8 504	1.0297	0.6289
MZ00031765	100384730	LOC100384730	hypothetical protein LOC100384730 Z. mays 100.0 273		1.0987	0.5607
MZ00016793	4349277	Os10g0545100	hypothetical protein LOC100278262 Z. mays 100.0 208	unknown protein A. thaliana 67.1 143	0.9423	0.7214
MZ00014996	4337359	pco077065	hypothetical protein LOC100191603 Z. mays 100.0 486	ATPAO2 (Polyamine oxidase 2); amine oxidase/ electron carrier/ oxidoreductase A. thaliana 71.4 469	0.9471	0.7169
MZ00055923	822310	DRB3	hypothetical protein LOC100274020 Z. mays 100.0 391	DRB3 (dsRNA-binding protein 3); RNA binding / double-stranded RNA binding A. thaliana 66.3 332	1.0953	0.57
MZ00050302	4331423	Os03g0119500	hypothetical protein LOC100501270 Z. mays 62.3 363	ATGSL10 (glucan synthase-like 10); 1,3-beta-glucan synthase A. thaliana 82.7 679	1.0901	0.5809
MZ00057341	843540	F28P5.4	hypothetical protein LOC100191823 Z. mays 100.0 307	radical SAM domain-containing protein / TRAM domain-containing protein A. thaliana 80.8 600	1.0673	0.6082
MZ00043947	4324554	TIDP3705	hypothetical protein LOC100192761 Z. mays 100.0 360	peroxidase 12 (PER12) (P12) (PRXR6) A. thaliana 62.0 334	0.9992	0.6837
MZ00015690	842708	TOPP3	hypothetical protein LOC100216757 Z. mays 100.0 323	TOPP7; protein serine/threonine phosphatase A. thaliana 86.8 317	1.0127	0.6722
MZ00027983	829307	F11C18.6	hypothetical protein LOC100191377 Z. mays 100.0 272	diphthine synthase, putative (DPH5) A. thaliana 75.5 274	1.0499	0.6353
MZ00018441	100193898	LOC100193898	major facilitator superfamily protein Z. mays 59.2 473	transporter-related A. thaliana 68.6 481	1.1821	0.5047
MZ00039535	4342241	LOC100192991	hypothetical protein LOC100192991 Z. mays 100.0 159	ELF5A-1 (EUKARYOTIC ELONGATION FACTOR 5A-1); translation initiation factor A. thaliana 88.6 157	1.0112	0.6767
MZ00043719	542048	mha3	hypothetical protein LOC100502231 Z. mays 76.8 310	AHA5 (Arabidopsis H(+)-ATPase 5); ATPase A. thaliana 81.3 309	1.0337	0.6607
MZ00044094	826667	T12H20.4	hypothetical protein LOC100192473 Z. mays 100.0 740	protein kinase family protein A. thaliana 68.7 705	0.7621	0.9349
MZ00014940	841241	F21D18.32	pto kinase interactor 1 Z. mays 100.0 355	serine/threonine protein kinase, putative A. thaliana 88.1 362	1.1189	0.5855
MZ00024548	823803	AT3G46500	hypothetical protein LOC100192575 Z. mays 100.0 333	oxidoreductase, 2OG-Fe(II) oxygenase family protein A. thaliana 74.1 317	0.8407	0.865
MZ00029770	100383704	LOC100383704			0.7636	0.9425
MZ00034273	828465	CPK3	hypothetical protein LOC100383602 Z. mays 100.0 523	CDPK6 (CALCIUM-DEPENDENT PROTEIN KINASE 6); ATP binding / calcium ion binding / calmodulin-dependent protein kinase/ kinase/ protein kinase/ protein serine/threonine kinase A. thaliana 81.8 465	1.0523	0.6548
MZ00017872	843677	T9L24.37		sec34-like family protein A. thaliana 76.5 779	1.0398	0.6709
MZ00055702	4343647	Os07g0568900	hypothetical protein LOC100278273 Z. mays 100.0 165		0.5832	1.1287
MZ00021210	820429	ATHCHIB	LOC100284192 Z. mays 100.0 333	ATHCHIB (ARABIDOPSIS THALIANA BASIC CHITINASE); chitinase A. thaliana 70.5 309	1.1319	0.584
MZ00035630	4325309	Os01g0758300	hypothetical protein LOC100191460 Z. mays 100.0 353	ATPPC1 (PHOSPHOENOLPYRUVATE CARBOXYLASE 1); catalytic/ phosphoenolpyruvate carboxylase A. thaliana 84.0 369	1.0418	0.6802
MZ00035400	4351213	Os11g0704500	hypothetical protein LOC100276652 Z. mays 100.0 103		1.0575	0.6765
MZ00015814	4328773	Os02g0224900	ATPP2-A13 (LOC100283583) Z. mays 100.0 295	AtPP2-A13 (Arabidopsis thaliana phloem protein 2-A13); carbohydrate binding A. thaliana 68.8 256	1.0809	0.6533
MZ00029678	100274223	LOC100274223	hypothetical protein LOC100274223 Z. mays 100.0 413	unknown protein A. thaliana 62.6 404	1.0197	0.7151
MZ00027424	542305	cyc3	cyclin3 (cyc3) Z. mays 100.0 423	CYCB2;3 (Cyclin B2;3); cyclin-dependent protein kinase regulator A. thaliana 63.8 411	1.0998	0.636
MZ00020404	814768	T16F16.16	hypothetical protein LOC100272380 Z. mays 100.0 346	unknown protein A. thaliana 71.1 284	1.041	0.6973
MZ00023147	832475	MZF18.1	hypothetical protein LOC100382649 Z. mays 100.0 671	leucine-rich repeat transmembrane protein kinase, putative A. thaliana 60.5 630	1.1669	0.5721
MZ00030631	100383830	LOC100383830	hypothetical protein LOC100383830 Z. mays 100.0 289		1.1528	0.5864
MZ00019073	8063791	Sb10g028170			1.0709	0.6688
MZ00000543	100384743	LOC100384743	hypothetical protein LOC100384743 Z. mays 100.0 133		1.1013	0.6393
MZ00024076	832710	PYR6	hypothetical protein LOC100193828 Z. mays 100.0 211	PYR6; cytidylate kinase/ uridylate kinase A. thaliana 86.4 191	1.201	0.5401
MZ00029209	4352298	LOC100272516	hypothetical protein LOC100272516 Z. mays 100.0 392	CNX2 (COFACTOR OF NITRATE REDUCTASE AND XANTHINE DEHYDROGENASE 2); catalytic A. thaliana 80.0 389	1.0512	0.6925
MZ00015341	838506	T29M8.10	respiratory burst oxidase-like protein C Z. mays 100.0 947	ATRBOH F (ARABIDOPSIS THALIANA RESPIRATORY BURST OXIDASE PROTEIN F); NAD(P)H oxidase A. thaliana 75.1 935	1.1135	0.6337
MZ00026783	4332845	Os03g0351400	beta-amylase (LOC100284904) Z. mays 100.0 536	BMY3; beta-amylase/ catalytic/ cation binding A. thaliana 47.6 445	0.9762	0.773
MZ00017729	100216743	LOC100216743			1.1177	0.6426
MZ00025433	820629	AT3G14120	hypothetical protein LOC100272594 Z. mays 100.0 198	unknown protein A. thaliana 64.6 721	1.0486	0.7123
MZ00023036	4337000	Os04g0616600	hypothetical protein LOC100384732 Z. mays 100.0 157	protein kinase family protein A. thaliana 49.7 491	1.0368	0.7266
MZ00036455	824408	PAD4	hypothetical protein LOC100272668 Z. mays 100.0 470		1.0837	0.6817
MZ00004821	4330056	Os02g0631100	hypothetical protein LOC100275181 Z. mays 100.0 151		1.3293	0.4392
MZ00025495	542191	TIDP2941	LOC542191 Z. mays 100.0 366	eukaryotic translation initiation factor 2B family protein / eIF-2B family protein A. thaliana 78.5 362	1.0435	0.7311
MZ00044747	4340374	Os06g0192400	hypothetical protein LOC100217061 Z. mays 100.0 327	transferase, transferring glycosyl groups A. thaliana 46.5 269	1.1994	0.5815
MZ00014248	100274092	LOC100274092	hypothetical protein LOC100274092 Z. mays 100.0 439	DGL1; dolichyl-diphosphooligosaccharide-protein glycotransferase A. thaliana 78.0 422	1.2458	0.5356
MZ00021930	820176	AT3G10130	SOUL heme-binding protein (LOC100281259) Z. mays 100.0 291	SOUL heme-binding family protein A. thaliana 68.7 252	1.049	0.7327
MZ00039226	100275932	LOC100275932	Hypothetical protein LOC100275932		1.258	0.5291
MZ00056327	4335947	pco115287b	hypothetical protein LOC100277051 Z. mays 100.0 401	unknown protein A. thaliana 50.0 310	0.8416	0.946
MZ00018513	837340	T23G18.5	hypothetical protein LOC100304345 Z. mays 100.0 396	vacuolar assembly protein, putative (VPS41) A. thaliana 70.5 730	0.9245	0.8666
MZ00000598	4336941	Os04g0609700	hypothetical protein LOC100502351 Z. mays 88.2 330	EMB1135 (embryo defective 1135); DNA binding / protein binding / zinc ion binding A. thaliana 71.2 833	1.1325	0.6609
MZ00018226	841014	CYCA1	cyclin2 (cyc2) Z. mays 100.0 501	CYCA1;1 (Cyclin A1;1); cyclin-dependent protein kinase regulator A. thaliana 66.7 455	1.0608	0.7343
MZ00016333	4333842	Os03g0703100	LOC100284659 Z. mays 100.0 563	BGLU44 (B-S GLUCOSIDASE 44); (R)-amygdalin beta-glucosidase/ 4-methylumbelliferyl-beta-D-glucopyranoside beta-glucosidase/ beta-gentiobiose beta-glucosidase/ cellobiose glucosidase/ esculin beta-glucosidase/ hydrolase, hydrolyzing O-glycosyl compound A. thaliana 69.2 497	1.1648	0.6412
MZ00024244	838230	SR45		SR45; RNA binding / protein binding A. thaliana 100.0 413	1.2551	0.5566
MZ00025084	839622	F17L21.31	LOC100286259 Z. mays 80.9 67	unknown protein A. thaliana 100.0 67	1.2681	0.5437
MZ00025143	832744	LON1	lon protease homolog, mitochondrial precursor Z. mays 100.0 963	LON1 (LON PROTEASE 1); ATP binding / ATP-dependent peptidase/ serine-type peptidase A. thaliana 81.8 939	1.1488	0.6762
MZ00022105	837981	AT1G14205		ribonuclease T2 family protein A. thaliana 100.0 246	0.6435	1.1828
MZ00018306	838871	T22J18.18	hypothetical protein LOC100280270 Z. mays 100.0 549	beta-fructofuranosidase, putative / invertase, putative / saccharase, putative / beta-fructosidase, putative A. thaliana 79.5 528	1.2871	0.5402
MZ00027634	100274237	pco073825	LOC100274237	MTSSB (mitochondrially targeted single-stranded DNA binding protein); single-stranded DNA binding A. thaliana 75.4 191	0.8216	1.0058
MZ00032228	100191785	LOC100191785			1.038	0.7905
MZ00016019	837298	F24B9.7	39S ribosomal protein L47 (LOC100281274) Z. mays 100.0 137	ribosomal protein L29 family protein A. thaliana 81.9 143	1.1685	0.6626
MZ00028317	817595	T6B20.20	hypothetical protein LOC100273277 Z. mays 100.0 201	PLSP1 (plastidic type I signal peptidase 1); peptidase A. thaliana 55.4 148	1.1521	0.6861
MZ00032463	829646	ARO1	hypothetical protein LOC100383135 Z. mays 100.0 644	ARO1 (ARMADILLO REPEAT ONLY 1); binding A. thaliana 69.9 661	1.2061	0.6334
MZ00025711	824331	AT3G51680	sex determination protein tasselseed-2 (ts2) Z. mays 100.0 335	short-chain dehydrogenase/reductase (SDR) family protein A. thaliana 63.7 277	0.8126	1.0271
MZ00038661	100273285	CL10251_1	hypothetical protein LOC100273285 Z. mays 100.0 383	unknown protein A. thaliana 70.4 385	1.3288	0.5184
MZ00041398	541682	SMT	(S)-adenosyl-L-methionine:delta 24-sterol methyltransferase Z. mays 100.0 343	SMT1 (STEROL METHYLTRANSFERASE 1); sterol 24-C-methyltransferase A. thaliana 78.5 335	1.2959	0.5544
MZ00056482	4340247	Os06g0166900	hypothetical protein LOC100272420 Z. mays 100.0 374	protein kinase, putative A. thaliana 58.9 321	1.0624	0.7892
MZ00031047	4330463	Os02g0705600			0.7623	1.0905
MZ00018528	4334782	Os03g0848600	nitrate-induced NOI protein (LOC100285658) Z. mays 100.0 238		1.2405	0.6125
MZ00024545	820246	AT3G10770	nucleic acid binding protein (LOC100282422) Z. mays 100.0 348	nucleic acid binding A. thaliana 54.9 3	1.0202	0.8334
MZ00026735	606403	LOC606403			0.8073	1.0501
MZ00026505	542241	tbp2	TATA-box-binding protein 1 (tbp2) Z. mays 100.0 199	TBP2 (TATA BINDING PROTEIN 2); DNA binding / RNA polymerase II transcription factor/ TATA-binding protein binding A. thaliana 95.0 199	1.1355	0.7221
MZ00024472	830626	T2I1.60	hypothetical protein LOC100280237 Z. mays 68.2 533	tudor domain-containing protein / nuclease family protein A. thaliana 100.0 1053	1.0526	0.8051
MZ00035191	839393	PRMT10	hypothetical protein LOC100384449 Z. mays 100.0 376	PRMT10; [myelin basic protein]-arginine N-methyltransferase/ histone-arginine N-methyltransferase/ methyltransferase/ protein-arginine omega-N asymmetric methyltransferase/ protein-arginine omega-N monomethyltransferase	1.1515	0.7082
MZ00032258	833726	MPA22.2	hypothetical protein LOC100276954 Z. mays 100.0 188		1.0498	0.81
MZ00021030	827791	F9F13.80	hypothetical protein LOC100381627 Z. mays 100.0 404	subtilase family protein A. thaliana 67.7 541	1.286	0.5832
MZ00049819	100384712	LOC100384712	hypothetical protein LOC100384712 Z. mays 100.0 277		1.1109	0.7597
MZ00014638	826541	CPK4	calcium-dependent protein kinase ZmCPK11 (CDPK) Z. mays 100.0 509	CPK4; calmodulin-dependent protein kinase/ kinase/ protein kinase A. thaliana 80.1 487	1.0986	0.7734
MZ00023153	831966	PGSIP6	hypothetical protein LOC100279618 Z. mays 100.0 535	PGSIP6 (PLANT GLYCOGENIN-LIKE STARCH INITIATION PROTEIN 6); transferase, transferring glycosyl groups / transferase, transferring hexosyl groups A. thaliana 65.7 534	1.3496	0.5224
MZ00018933	4348628	cl9977_1	LOC100281428 Z. mays 100.0 782	acylaminoacyl-peptidase-related A. thaliana 54.4 746	1.3053	0.5702
MZ00039981	819263	F11C10.33		ellular apoptosis susceptibility protein, putative / importin-alpha re-exporter, putative A. thaliana 52.5 971	1.3186	0.5581
MZ00022867	816464	TAG1	hypothetical protein LOC100383910 Z. mays 100.0 232	TAG1 (TRIACYLGLYCEROL BIOSYNTHESIS DEFECT 1); diacylglycerol O-acyltransferase A. thaliana 64.8 488	1.076	0.8013
MZ00021723	829541	OST1	hypothetical protein LOC100191972 Z. mays 100.0 361	OST1 (OPEN STOMATA 1); calcium-dependent protein serine/threonine kinase/ kinase/ protein kinase A. thaliana 90.9 361	0.8197	1.0595
MZ00028668	840301	F12G12.14			0.739	1.1464
MZ00018068	821543	ATHXK4		ATHXK4; ATP binding / fructokinase/ glucokinase/ hexokinase A. thaliana 100.0 501	0.8122	1.0762
MZ00014007	828794	F10M23.210	hypothetical protein LOC100279253 Z. mays 100.0 544	aspartyl-tRNA synthetase, putative / aspartate--tRNA ligase, putative A. thaliana 73.3 553	1.2556	0.643
MZ00000962	4339707	LOC100280347	hypothetical protein LOC100280347 Z. mays 100.0 372	cinnamoyl-CoA reductase-related A. thaliana 48.8 365	1.2046	0.6945
MZ00039143	100279767	LOC100279767			0.7585	1.1408
MZ00034412	835859	XTR3	xyloglucan endotransglycosylase homolog1 (xet1) Z. mays 100.0 279	XTH19 (XYLOGLUCAN ENDOTRANSGLUCOSYLASE/HYDROLASE 19); hydrolase, acting on glycosyl bonds / hydrolase, hydrolyzing O-glycosyl compounds / xyloglucan:xyloglucosyl transferase A. thaliana 59.9 276	1.0212	0.8793
MZ00001236	839519	F15K9.2		C2 domain-containing protein / GRAM domain-containing protein A. thaliana 51.7 1017	0.7972	1.1041
MZ00017018	4337509	Os04g0691900	hypothetical protein LOC100192951 Z. mays 100.0 225	phosphatidylinositol-4-phosphate 5-kinase family protein A. thaliana 46.1 356	0.8649	1.0364
MZ00016282	100126933	AY107629	hypothetical protein LOC100272871 Z. mays 97.4 114		1.0258	0.8767
MZ00032031	100192938	LOC100192938	hypothetical protein LOC100192938 Z. mays 100.0 244		1.3419	0.5608
MZ00037277	100192136	LOC100192136	somatic embryogenesis receptor-like kinase2 Z. mays 90.7 624	SERK2 (SOMATIC EMBRYOGENESIS RECEPTOR-LIKE KINASE 2); kinase A. thaliana 86.9 610	1.0302	0.873
MZ00019418	4333371	Os03g0595600	glutathione S-transferase GST 21 (LOC541836) Z. mays 100.0 234	ATGSTU8 (GLUTATHIONE S-TRANSFERASE TAU 8); glutathione transferase A. thaliana 49.5 218	1.245	0.6637
MZ00028642	100191808	pco076962	hypothetical protein LOC100191808 Z. mays 100.0 433		1.138	0.7708
MZ00029999	100194291	LOC100194291	hypothetical protein LOC100194291 Z. mays 100.0 416	ATUBP3 (ARABIDOPSIS THALIANA UBIQUITIN-SPECIFIC PROTEASE 3); ubiquitin-specific protease A. thaliana 75.3 368	1.0017	0.9097
MZ00018386	4332024	Os03g0210600	hypothetical protein LOC100382106 Z. mays 100.0 436		1.1799	0.7317
MZ00026258	5007810	AT1G57765		unknown protein A. thaliana 100.0 106	1.0131	0.8986
MZ00016017	8077635	Sb04g005660			1.1536	0.7605
MZ00042809	843808	IQD31	calmodulin binding protein (LOC100285565) Z. mays 100.0 577	QD31 (IQ-domain 31); calmodulin binding A. thaliana 45.3 586	1.0961	0.8194
MZ00041997	840403	GF14_PHI	14-3-3-like protein A (LOC100283215) Z. mays 100.0 258	GRF2 (GENERAL REGULATORY FACTOR 2); protein binding / protein phosphorylated amino acid binding A. thaliana 84.8 257	0.8355	1.0808
MZ00047851	4336899	Os04g0603400	hypothetical protein LOC100277867 Z. mays 100.0 99		1.1225	0.7979
MZ00020190	830935	MAJ23.60		aminoacyl-tRNA hydrolase/ protein tyrosine phosphatase A. thaliana 70.3 145	1.0996	0.8213
MZ00022161	100193689	LOC100193689	hypothetical protein LOC100193689 Z. mays 100.0 433	hydroxymethylglutaryl-CoA lyase, putative / 3-hydroxy-3-methylglutarate-CoA lyase, putative / HMG-CoA lyase, putative A. thaliana 78.2 371	1.117	0.8063
MZ00056641	4332842	Os03g0351100			1.0882	0.8352
MZ00039109	829446	APM1		APM1 (AMINOPEPTIDASE M1); aminopeptidase A. thaliana 100.0 878	1.0891	0.8364
MZ00031582	100284313	LOC100284313	mov34/MPN/PAD-1 family protein (LOC100284313) Z. mays 100.0 516	unknown protein A. thaliana 60.4 502	1.1241	0.8014
MZ00025391	843513	SERK1	somatic embryogenesis receptor-like kinase2 Z. mays 100.0 625	SERK1 (SOMATIC EMBRYOGENESIS RECEPTOR-LIKE KINASE 1); kinase/ transmembrane receptor protein serine/threonine kinase A. thaliana 89.0 620	1.2032	0.7231
MZ00037663	817568	T27E13.10	mitochondrial RNA-splicing protein MRS3 Z. mays 100.0 327	mitochondrial substrate carrier family protein A. thaliana 72.7 319	1.0033	0.923
MZ00039136	830616	ATRBL3	hypothetical protein LOC100274505 Z. mays 100.0 323	ATRBL2 (Arabidopsis thaliana Rhomboid-like 2); serine-type endopeptidase A. thaliana 72.8 293	1.148	0.779
MZ00032511	542178	TIDP3272	LOC542178 Z. mays 100.0 494	XPL1 (XIPOTL 1); methyltransferase/ phosphoethanolamine N-methyltransferase A. thaliana 78.0 483	1.1133	0.8141
MZ00019911	4340550	Os06g0226100	hypothetical protein LOC100279402 Z. mays 100.0 376		1.2803	0.6476
MZ00027142	4339005	Os05g0459000	hypothetical protein LOC100382779 Z. mays 100.0 563	MYB3R-5 (MYB DOMAIN PROTEIN 3R-5); DNA binding / transcription factor A. thaliana 52.5 512	1.2266	0.7105
MZ00024998	824402	FLA15	hypothetical protein LOC100304417 Z. mays 100.0 472	FLA17 (FASCICLIN-LIKE ARABINOGALACTAN PROTEIN 17 PRECURSOR) A. thaliana 68.1 450	1.149	0.7905
MZ00025975	825302	AT3G61300		DNA-binding family protein A. thaliana 100.0 353	1.1407	0.7997
MZ00022970	100382518	LOC100382518	hypothetical protein LOC100382518 Z. mays 100.0 403	unknown protein A. thaliana 71.7 406	1.136	0.8058
MZ00040336	814645	BAT1	hypothetical protein LOC100193963 Z. mays 100.0 523	BAT1 (BIDIRECTIONAL AMINO ACID TRANSPORTER 1); amino acid transmembrane transporter A. thaliana 79.4 504	1.3132	0.6298
MZ00013966	817513	THIC	LOC100285440 Z. mays 100.0 642	THIC (ThiaminC); ADP-ribose pyrophosphohydrolase/ catalytic/ iron-sulfur cluster binding A. thaliana 90.1 627	1.229	0.7153
MZ00023379	837440	T12M4.9	histone H3.2 (H3C4) Z. mays 100.0 135	histone H3 A. thaliana 100.0 135	1.0334	0.9129
MZ00028638	100382838	LOC100382838			0.8978	1.0542
MZ00028491	825287	HDG1	outer cell layer1 Z. mays 100.0 783	ANL2 (ANTHOCYANINLESS 2); transcription factor/ transcription regulator A. thaliana 66.8 801	0.8688	1.0862
MZ00043378	830789	T5E8.100	hypothetical protein LOC100191513 Z. mays 100.0 487	2-oxoisovalerate dehydrogenase, putative / 3-methyl-2-oxobutanoate dehydrogenase, putative / branched-chain alpha-keto acid dehydrogenase E1 alpha subunit, putative A. thaliana 82.6 395	1.2425	0.7136
MZ00030250	833618	MAB16.20	acylaminoacyl-peptidase1 (aap1) Z. mays 100.0 673	serine-type peptidase A. thaliana 72.7 715	1.4666	0.4908
MZ00044319	4343641	Os07g0568300	hypothetical protein LOC100279507 Z. mays 100.0 655	zinc finger (CCCH-type) family protein A. thaliana 51.9 643	0.6586	1.2989
MZ00039929	100382378	LOC100382378			0.8112	1.1486
MZ00042422	819302	F14M4.28	hypothetical protein LOC100273145 Z. mays 100.0 320	oxidoreductase, acting on the CH-CH group of donors A. thaliana 66.1 318	1.0407	0.9192
MZ00029497	4340921	Os06g0330400	protein SUR2 Z. mays 100.0 257	SBH1 (SPHINGOID BASE HYDROXYLASE 1); catalytic/ sphingosine hydroxylase A. thaliana 79.6 250	1.4132	0.5468
MZ00046592	4349192	Os10g0529300	glutathione transferase40 Z. mays 100.0 235	ATGSTU16 (GLUTATHIONE S-TRANSFERASE TAU 16); glutathione transferase A. thaliana 48.9 232	1.3122	0.6485
MZ00021175	4351017	Os11g0644800	hypothetical protein LOC100191816 Z. mays 100.0 454		1.2427	0.7191
MZ00056933	100193307	LOC100193307		unknown protein A. thaliana 49.0 316	1.2	0.7639
MZ00019074	822519	ABCB19			1.0486	0.9159
MZ00051051	100280758	LOC100280758	hypothetical protein LOC100217306 Z. mays 93.5 371	protein phosphatase 2C, putative / PP2C, putative A. thaliana 67.5 332	0.7301	1.2359
MZ00022611	100384028	LOC100384028	hypothetical protein LOC100384028 Z. mays 100.0 614	ATSPS1F (sucrose phosphate synthase 1F); sucrose-phosphate synthase/ transferase, transferring glycosyl groups A. thaliana 67.0 1042	1.003	0.9662
MZ00031602	4327028	Os01g0762600	hypothetical protein LOC100192475 Z. mays 100.0 377	TIM50 A. thaliana 54.0 375	1.2578	0.7175
MZ00035170	828969	ATPHB1	prohibitin4 (phb4) Z. mays 100.0 288	ATPHB1 (PROHIBITIN 1) A. thaliana 89.5 287	1.2271	0.7483
MZ00015980	4329429	Os02g0504100	hypothetical protein LOC100278525 Z. mays 100.0 419		1.2528	0.724
MZ00027436	820898	PAP1	LOC100283620 Z. mays 100.0 356	PAP1 (PHYTOCHROME-ASSOCIATED PROTEIN 1); transcription factor A. thaliana 59.9 177	1.1729	0.8073
MZ00019684	100280241	LOC100280241			0.9474	1.0329
MZ00016241	820831	WSIP2	ramosa 1 enhancer locus 2 Z. mays 100.0 1140	TPL (TOPLESS); protein binding / protein homodimerization/ transcription repressor A. thaliana 69.0 1130	0.765	1.2192
MZ00056564	835274	CBF4	dehydration-responsive element-binding protein 1A (LOC100284491) Z. mays 100.0 235	DREB1A (DEHYDRATION RESPONSE ELEMENT B1A); DNA binding / transcription activator/ transcription factor A. thaliana 48.8 204	1.0226	0.9633
MZ00042486	834842	RBOHD	LOC100136880 isoform 1 Z. mays 100.0 931	RBOHD (RESPIRATORY BURST OXIDASE HOMOLOGUE D); NAD(P)H oxidase A. thaliana 70.9 882	1.0228	0.9648
MZ00019444	837333	LIG1			0.9092	1.0874
MZ00024250	100280203	LOC100280203	hypothetical protein LOC100280224 Z. mays 100.0 336		0.9638	1.0341
MZ00028645	4332544	Os03g0297000	LOC100283541 Z. mays 100.0 169	unknown protein A. thaliana 70.0 169	1.1427	0.8562
MZ00026848	4352699	Os12g0596800	LOC100281489 Z. mays 100.0 503	zinc ion binding A. thaliana 67.8 552	1.0548	0.9446
MZ00035133	4350055	Os11g0210600	hypothetical protein LOC100274499 Z. mays 100.0 416	oxidoreductase, zinc-binding dehydrogenase family protein A. thaliana 77.1 418	1.325	0.6791
MZ00029610	837960	VIK	hypothetical protein LOC100382164 Z. mays 100.0 202	VIK (VH1-INTERACTING KINASE); ATP binding / protein kinase/ protein serine/threonine/tyrosine kinase A. thaliana 79.5 435	1.1375	0.8714
MZ00036877	100276079	LOC100276079	Hypothetical protein LOC100276079		1.2732	0.7358
MZ00001468	4332484	Os03g0287700	hypothetical protein LOC100274687 Z. mays 100.0 396		1.2977	0.7125
MZ00015139	819378	UXS4	hypothetical protein LOC100272553 Z. mays 100.0 430	UXS4 (UDP-XYLOSE SYNTHASE 4); UDP-glucuronate decarboxylase/ catalytic A. thaliana 89.3 440	1.0454	0.9651
MZ00014199	542088	LOC542088	hypothetical protein LOC100193320 Z. mays 68.2 412	nucellin protein, putative A. thaliana 49.9 394	1.3305	0.6808
MZ00001031	4325541	Os01g0747400	protein kinase (LOC100281480) Z. mays 100.0 597	protein kinase family protein A. thaliana 53.0 453	1.3694	0.6426
MZ00014073	100280324	LOC100280324	hypothetical protein LOC100280324 Z. mays 100.0 618	SDH1-1; ATP binding / succinate dehydrogenase A. thaliana 91.0 633	1.2296	0.783
MZ00033214	100274743	pco085018	hypothetical protein LOC100274743 Z. mays 100.0 212		1.0462	0.9668
MZ00027916	4349610	Os11g0116900	hypothetical protein LOC100192722 Z. mays 100.0 227		1.4556	0.5601
MZ00016002	100274604	LOC100274604	Hypothetical protein LOC100274604		1.8294	0.1865
MZ00031305	100284314	pco114282	LOC100284314 Z. mays 100.0 179	unknown protein A. thaliana 55.6 107	1.2431	0.7735
MZ00020925	100305596	LOC100305596	thioredoxin M-type, chloroplastic precursor Z. mays 77.2 123	ATHM2; enzyme activator A. thaliana 54.8 168	1.3157	0.7015
MZ00044075	826773	T5C23.110	protein binding protein (LOC100284889) Z. mays 100.0 358	protein binding / ubiquitin-protein ligase/ zinc ion binding A. thaliana 68.5 390	1.1366	0.8836
MZ00025619	4346153	Os08g0535200	LOC100282584 Z. mays 100.0 309	nodulin MtN3 family protein A. thaliana 46.6 251	1.314	0.7063
MZ00016778	100192762	pco064258	hypothetical protein LOC100193681 Z. mays 80.1 311	AML1 (ARABIDOPSIS MEI2-LIKE PROTEIN 1); RNA binding / protein binding A. thaliana 73.4 305	1.4144	0.6068
MZ00016771	100037794	ATRBOH_F	LOC100037794 Z. mays 100.0 94	ATRBOH F (ARABIDOPSIS THALIANA RESPIRATORY BURST OXIDASE PROTEIN F); NAD(P)H oxidase A. thaliana 77.4 934	1.0362	0.9906
MZ00029197	100303897	LOC100303897	Hypothetical protein LOC100303897		1.308	0.7214
MZ00003659	100284890	LOC100284890	carboxy-lyase (LOC100284890) Z. mays 100.0 254	unknown protein A. thaliana 74.6 201	0.9282	1.1023
MZ00016270	836482	MBK5.9	LOC100282392 Z. mays 100.0 415	oxidoreductase, zinc-binding dehydrogenase family protein A. thaliana 77.3 404	1.3255	0.7066
MZ00015765	4342241	FBR12	eukaryotic translation initiation factor 5A Z. mays 100.0 159	ELF5A-1 (EUKARYOTIC ELONGATION FACTOR 5A-1); translation initiation factor A. thaliana 90.5 157	1.2232	0.8094
MZ00013656	4325082	Os01g0876500	hypothetical protein LOC100384862 Z. mays 100.0 190	RNA recognition motif (RRM)-containing protein A. thaliana 68.0 172	1.1208	0.9126
MZ00018172	839634	AT1G27435		unknown protein A. thaliana 100.0 8	1.0201	1.0145
MZ00042979	831958	F20L16.120	anamorsin homolog Z. mays 100.0 262	unknown protein A. thaliana 68.8 271	1.2757	0.7598
MZ00027477	732729	pco139265	putative protein phosphatase type 2c Z. mays 100.0 283	protein phosphatase 2C, putative / PP2C, putative A. thaliana 71.6 281	1.1746	0.8611
MZ00017549	100126890	akr1	LOC100282958 Z. mays 100.0 257	ATB2; oxidoreductase A. thaliana 75.1 257	1.2178	0.8187
MZ00018745	4327835	pco122156	hypothetical protein LOC100384397 Z. mays 100.0 270		1.0281	1.0112
MZ00027298	8074123	Sb03g047010			0.9366	1.1043
MZ00028600	100275155	LOC100275155	hypothetical protein LOC100278985 Z. mays 85.7 90		1.2858	0.7552
MZ00030136	4341948	Os06g0697600			0.7995	1.2418
MZ00014352	100381525	LOC100381525	hypothetical protein LOC100381525 Z. mays 100.0 180	protein kinase family protein A. thaliana 61.4 427	1.1971	0.8471
MZ00027139	827683	T5K18.200	LOC100284816 Z. mays 100.0 397	pectinacetylesterase family protein A. thaliana 69.7 383	1.154	0.8916
MZ00036523	100216767	LOC100216767	hypothetical protein LOC100216767 Z. mays 100.0 166	ructose-1,6-bisphosphatase, putative / D-fructose-1,6-bisphosphate 1-phosphohydrolase, putative / FBPase, putative A. thaliana 50.8 260	1.0724	0.9782
MZ00047649	100280799	LOC100280799	prenylated Rab receptor 2 (LOC100280799) Z. mays 100.0 225	PRA1.E (PRENYLATED RAB ACCEPTOR 1.E) A. thaliana 49.4 176	0.6848	1.3665
MZ00014733	839865	CELLULOSE SYNTHASE LIKE D3		tRNA synthetase class II (G, H, P and S) family protein A. thaliana 100.0 462	0.9976	1.0542
MZ00013646	542363	adh1	alcohol dehydrogenase 1 (adh1) Z. mays 100.0 378	ADH1 (ALCOHOL DEHYDROGENASE 1); alcohol dehydrogenase A. thaliana 86.8 378	1.0343	1.0222
MZ00031645	100193912	LOC100193912	hypothetical protein LOC100193912 Z. mays 100.0 333		1.4842	0.5724
MZ00026126	841166	F16N3.15	hypothetical protein LOC100274308 Z. mays 100.0 182	zinc finger (C3HC4-type RING finger) family protein A. thaliana 59.0 4	1.312	0.7451
MZ00015240	4338911	Os05g0438500	hypothetical protein LOC100272302 Z. mays 100.0 223	AtPPa1 (Arabidopsis thaliana pyrophosphorylase 1); inorganic diphosphatase A. thaliana 92.5 200	1.3229	0.7348
MZ00037152	100285279	LOC100285279	heat shock protein binding protein (LOC100285279) Z. mays 100.0 243	DNAJ heat shock N-terminal domain-containing protein A. thaliana 58.6 237	1.4402	0.62
MZ00026506	823853	AT3G47000	hypothetical protein LOC100279291 Z. mays 100.0 618	glycosyl hydrolase family 3 protein A. thaliana 69.1 599	1.1926	0.8679
MZ00030456	832084	T29J13.60	hypothetical protein LOC100272370 Z. mays 100.0 115	proton-dependent oligopeptide transport (POT) family protein A. thaliana 58.1 124	1.3893	0.6719
MZ00013770	4352324	Os12g0511200	hypothetical protein LOC100191658 Z. mays 100.0 379	HHP4 (heptahelical protein 4); receptor A. thaliana 55.8 352	1.0508	1.0106
MZ00051798	4348392	Os10g0351700	hypothetical protein LOC100382895 Z. mays 100.0 574	catalytic/ cation binding / hydrolase, hydrolyzing O-glycosyl compounds A. thaliana 52.5 570	1.7168	0.3464
MZ00006045	4339388	Os05g0527000	anthocyanidin 5,3-O-glucosyltransferase Z. mays 100.0 467	UDP-glucoronosyl/UDP-glucosyl transferase family protein A. thaliana 45.9 459	1.5241	0.5406
MZ00028872	4336093	Os04g0465800	hypothetical protein LOC100304196 Z. mays 100.0 265		1.1046	0.9613
MZ00014875	100274095	LOC100274095	hypothetical protein LOC100274095 Z. mays 100.0 301	CID9 (CTC-Interacting Domain 9); RNA binding / protein binding A. thaliana 68.0 291	1.3222	0.7448
MZ00056098	835843	MSF19.3	splicing factor, arginine/serine-rich 7 Z. mays 100.0 199	unknown protein A. thaliana 55.2 218	1.0116	1.0574
MZ00027939	4343760	Os07g0588200	hypothetical protein LOC100279401 Z. mays 100.0 564	formin homology 2 domain-containing protein / FH2 domain-containing protein A. thaliana 47.1 673	1.4248	0.6454
MZ00024468	4324621	LOC100272531	LOC100281927 Z. mays 61.5 829	ATTPS7; alpha,alpha-trehalose-phosphate synthase (UDP-forming)/ transferase, transferring glycosyl groups / trehalose-phosphatase A. thaliana 73.2 839	1.1888	0.8827
MZ00022287	4341793	Os06g0668400	speckle-type POZ protein Z. mays 100.0 350		1.5163	0.556
MZ00033471	100193393	umc2568	salt-inducible putative protein serine/threonine/tyrosine kinase Z. mays 84.7 360	erine/threonine protein kinase, putative A. thaliana 84.7 353	1.8902	0.1841
MZ00026414	831729	T7H20.100	LOC100283220 Z. mays 100.0 262		1.2245	0.8527
MZ00022381	836542	AOX2	alternative oxidase AOX3 precursor Z. mays 100.0 331	AOX1A (ALTERNATIVE OXIDASE 1A); alternative oxidase A. thaliana 63.8 350	1.4924	0.5849
MZ00016740	818871	F14N22.3	LOC100282763 Z. mays 100.0 408	ribosomal protein L1 family protein A. thaliana 57.0 414	1.0839	0.994
MZ00032776	4350925	Os11g0616100	jasmonate-induced protein Z. mays 100.0 201		1.3932	0.6903
MZ00036507	4341741	LOC100381650	hypothetical protein LOC100381650 Z. mays 100.0 121		1.0804	1.0042
MZ00021470	4344901	LOC100273687	serine/threonine-protein kinase receptor Z. mays 89.9 384	protein kinase family protein A. thaliana 67.0 379	1.4477	0.6377
MZ00040477	100382025	LOC100382025	hypothetical protein LOC100382025 Z. mays 100.0 378	unknown protein A. thaliana 46.1 156	1.1915	0.8986
MZ00029359	100279045	LOC100279045	Hypothetical protein LOC100279045		1.2616	0.8312
MZ00047138	838102	F9L1.27		CBS domain-containing protein A. thaliana 100.0 351	1.2101	0.8828
MZ00047006	814725	SGR5		nucleic acid binding / transcription factor/ zinc ion binding A. thaliana 90.5 303	1.593	0.4999
MZ00042325	100275938	LOC100275938			0.9707	1.1229
MZ00056665	843467	WHY2	LOC100286229 Z. mays 100.0 231	ATWHY2 (A. THALIANA WHIRLY 2); DNA binding A. thaliana 64.9 187	1.2593	0.8343
MZ00043340	100276915	LOC100276915	Hypothetical protein LOC100276915		1.4346	0.6593
MZ00001055	100277228	LOC100277228	hypothetical protein LOC100277228 Z. mays 100.0 251	unknown protein A. thaliana 58.1 241	1.3519	0.7421
MZ00020272	831538	TOZ	hypothetical protein LOC100193557 Z. mays 100.0 323	TOZ (TORMOZEMBRYO DEFECTIVE); nucleotide binding A. thaliana 69.1 484	1.0608	1.0401
MZ00021100	4342839	pco098114(672)	hypothetical protein LOC100383476 Z. mays 100.0 442	ILR1 (IAA-LEUCINE RESISTANT 1); IAA-Leu conjugate hydrolase/ IAA-Phe conjugate hydrolase/ metallopeptidase A. thaliana 57.7 414	1.3678	0.7333
MZ00047906	4335639	AY109920	hypothetical protein LOC100383608 Z. mays 100.0 587	ATEXO70F1 (exocyst subunit EXO70 family protein F1); protein binding A. thaliana 52.0 660	1.1742	0.9274
MZ00031954	4342995	Os07g0408500			0.8846	1.2195
MZ00020486	829369	F8B4.50	hypothetical protein LOC100383750 Z. mays 100.0 240		0.6938	1.4104
MZ00044185	100278726	LOC100278726	hypothetical protein LOC100382552 Z. mays 97.9 95		1.1996	0.9052
MZ00032028	4338781	Os05g0411300	DNA binding protein (LOC100281685) Z. mays 100.0 653		1.2142	0.891
MZ00041721	818088	RPA	hypothetical protein LOC100216842 Z. mays 100.0 420	AGD8 (ARF-GAP DOMAIN 8); ARF GTPase activator/ DNA binding / zinc ion binding A. thaliana 67.0 411	1.0869	1.0195
MZ00024042	4330271	Os02g0670400	high mobility group protein3 (hmg3) Z. mays 100.0 137	HMGB3 (HIGH MOBILITY GROUP B 3); DNA binding / chromatin binding / structural constituent of chromatin / transcription factor A. thaliana 52.5 140	1.1908	0.9261
MZ00027735	822474	AT3G28450	hypothetical protein LOC100275764 Z. mays 100.0 466		1.2502	0.8668
MZ00026472	4332141	Os03g0228800	hypothetical protein LOC100279272 Z. mays 100.0 770	BAM2 (BARELY ANY MERISTEM 2); ATP binding / protein binding / protein kinase/ protein serine/threonine kinase A. thaliana 70.8 996	1.1409	0.9806
MZ00037247	815287	T25N22.14	organic anion transporter (LOC100283441) Z. mays 100.0 332	glucose-6-phosphate/phosphate translocator-related A. thaliana 85.7 335	0.9626	1.1601
MZ00025421	100273807	LOC100273807	hypothetical protein LOC100273807 Z. mays 100.0 138		1.1597	0.9634
MZ00042521	816506	F6F22.10	hypothetical protein LOC100273751 Z. mays 100.0 548	tRNA/rRNA methyltransferase (SpoU) family protein A. thaliana 64.6 370	1.1338	0.99
MZ00003667	837662	AT1G11210	fiber expressed protein Z. mays 100.0 348		1.2162	0.9081
MZ00017221	541861	KIN8		kinesin motor protein-related A. thaliana 64.3 1008	0.8473	1.279
MZ00030044	100280434	LOC100280434	PIT1 Z. mays 96.5 226		1.202	0.9245
MZ00013667	828006	T14P8.5	LOC100282592 Z. mays 100.0 204	glycine-rich protein A. thaliana 63.5 238	1.3338	0.7934
MZ00026064	100276952	LOC100276952	hypothetical protein LOC100278390 Z. mays 100.0 99		1.468	0.6598
MZ00021170	4345661	Os08g0435700	hypothetical protein LOC100273887 Z. mays 100.0 295	MYB54 (MYB DOMAIN PROTEIN 54); DNA binding / transcription factor A. thaliana 76.1 134	1.6157	0.5202
MZ00023284	816177	T24I21.17	unknown protein A. thaliana 100.0 326		1.4221	0.7235
MZ00052445	836529	MHJ24.6	xylogen protein 1 (LOC100285219) Z. mays 100.0 202		1.1518	0.9952
MZ00017996	834074	MNF13.29	hypothetical protein LOC100278461 Z. mays 100.0 710	unknown protein A. thaliana 70.5 740	1.2355	0.918
MZ00026124	100126954	IDP2466	hypothetical protein LOC100273215 Z. mays 100.0 177	unknown protein A. thaliana 75.6 176	1.2554	0.8993
MZ00033418	100216781	LOC100216781	hypothetical protein LOC100216781 Z. mays 100.0 371	RNA recognition motif (RRM)-containing protein A. thaliana 53.4 385	1.1757	0.9817
MZ00022831	8079332	Sb10g023023			1.4236	0.7384
MZ00021025	4335870	Os04g0431000	hypothetical protein LOC100382467 Z. mays 100.0 721		1.0166	1.1544
MZ00016122	826816	F16J13.150	AT-hook protein 1 (LOC100282073) Z. mays 100.0 416		1.4001	0.7714
MZ00030749	100193759	LOC100193759	hypothetical protein LOC100193759 Z. mays 100.0 142		1.133	1.0393
MZ00031421	815422	T12J2.7	hypothetical protein LOC100279341 Z. mays 52.3 459	DEAD box RNA helicase, putative A. thaliana 100.0 844	1.1817	0.9911
MZ00020412	825902	ATEHD2	hypothetical protein LOC100272658 Z. mays 100.0 546	ATEHD1 (EPS15 HOMOLOGY DOMAIN 1); GTP binding / GTPase/ calcium ion binding A. thaliana 82.4 544	1.3883	0.7899
MZ00024964	837378	SYP111	syntaxin-related protein KNOLLE (LOC100283626) Z. mays 100.0 312	SYP111 (SYNTAXIN OF PLANTS 111); SNAP receptor A. thaliana 64.2 309	1.4439	0.7356
MZ00024473	836300	MAC9.14	hypothetical protein LOC100280237 Z. mays 100.0 533	tudor domain-containing protein / nuclease family protein A. thaliana 73.3 648	1.1487	1.0309
MZ00017054	824318	FER	hypothetical protein LOC100304400 Z. mays 82.6 356	FER (FERONIA); kinase/ protein kinase A. thaliana 89.7 408	1.0875	1.0938
MZ00035650	839948	AT1G30680		toprim domain-containing protein A. thaliana 100.0 708	1.2378	0.9446
MZ00012981	4335430	Os04g0306400	ribose-5-phosphate isomerase (LOC100284292) Z. mays 100.0 262	RSW10 (RADIAL SWELLING 10); ribose-5-phosphate isomerase A. thaliana 62.5 259	1.0026	1.1804
MZ00013243	824484	AT3G53180		catalytic/ glutamate-ammonia ligase A. thaliana 100.0 851	1.1409	1.0443
MZ00046568	100281055	LOC100281055	sorbitol transporter (LOC100281055) Z. mays 100.0 524	mannitol transporter, putative A. thaliana 67.0 482	1.1051	1.0801
MZ00027335	4340119	Os06g0147000	hypothetical protein LOC100275282 Z. mays 100.0 167		1.5843	0.6021
MZ00044216	838114	F9L1.39	hypothetical protein LOC100279543 Z. mays 100.0 310		1.0442	1.1451
MZ00030420	829174	AtATG18b	hypothetical protein LOC100279118 Z. mays 100.0 370	AtATG18b A. thaliana 61.2 311	1.3198	0.8712
MZ00015252	100283030	pco106241	LOC100283030 Z. mays 100.0 458	amino acid transporter family protein A. thaliana 67.6 447	1.1225	1.0719
MZ00017636	835195	MWD22.15		unknown protein A. thaliana 56.4 404	1.0685	1.1279
MZ00018365	4339338	Os05g0519200	protein kinase (LOC100281561) Z. mays 100.0 601	protein kinase family protein A. thaliana 58.2 443	1.1344	1.064
MZ00029595	820994	AT3G17310	DNA methyl transferase 106 Z. mays 100.0 658		1.5008	0.6991
MZ00018664	4335989	LOC100283146	catalytic/ protein phosphatase type 2C Z. mays 100.0 442	protein phosphatase 2C-related / PP2C-related A. thaliana 69.7 419	1.0661	1.1338
MZ00014117	100217189	AT3G10260	hypothetical protein LOC100217189 Z. mays 100.0 247	reticulon family protein A. thaliana 60.7 243	1.4605	0.7396
MZ00057342	837738	F12F1.26	hypothetical protein LOC100275714 Z. mays 100.0 376		1.354	0.8502
MZ00028035	843319	AMY3		AMY3 (ALPHA-AMYLASE-LIKE 3); alpha-amylase A. thaliana 100.0 88	1.2083	0.9965
MZ00000936	826815	F16J13.140		unknown protein A. thaliana 58.4 394	1.5372	0.6694
MZ00012966	100381851	LOC100381851	hypothetical protein LOC100381851 Z. mays 100.0 198		1.2288	0.9815
MZ00014360	820243	ASD1	LOC100282597 Z. mays 100.0 679	ASD1 (ALPHA-L-ARABINOFURANOSIDASE 1); alpha-N-arabinofuranosidase/ hydrolase, acting on glycosyl bonds / xylan 1,4-beta-xylosidase A. thaliana 72.6 649	1.0694	1.1414
MZ00040900	100193816	pco070432b	hypothetical protein LOC100194327 Z. mays 99.3 134	HTA10; DNA binding A. thaliana 92.4 131	1.3956	0.8158
MZ00048487	100277195	LOC100277195	hypothetical protein LOC100277195 Z. mays 100.0 125	NRPB2; DNA binding / DNA-directed RNA polymerase A. thaliana 88.6 70	1.4324	0.7807
MZ00000542	843026	F1O19.19	hypothetical protein LOC100191162 Z. mays 100.0 233	unknown protein A. thaliana 83.5 229	1.1914	1.022
MZ00025764	821202	F1C9.14	hypothetical protein LOC100192862 Z. mays 100.0 227	OTU-like cysteine protease family protein A. thaliana 75.6 217	1.2622	0.9519
MZ00018342	837617	T16B5.12	LOC100285827 Z. mays 100.0 475	unknown protein A. thaliana 76.8 456	1.1991	1.0159
MZ00031205	824129	BAM2	hypothetical protein LOC100304354 Z. mays 100.0 426	leucine-rich repeat transmembrane protein kinase, putative A. thaliana 73.9 421	1.1962	1.0201
MZ00056727	4347894	Os09g0568200	DNA polymerase epsilon subunit 3 (LOC100282897) Z. mays 100.0 174	NF-YB11 (NUCLEAR FACTOR Y, SUBUNIT B11); transcription factor A. thaliana 55.5 164	0.9462	1.2719
MZ00030534	821535	AT3G19970	hypothetical protein LOC100279593 Z. mays 100.0 308	unknown protein A. thaliana 60.0 428	0.8149	1.4034
MZ00027518	100193371	LOC100193371	hypothetical protein LOC100193371 Z. mays 100.0 285	zinc finger (C3HC4-type RING finger) family protein A. thaliana 71.1 286	1.2651	0.9545
MZ00036612	4337215	Os04g0648900	dehydration responsive element binding protein (LOC100284366) Z. mays 100.0 226	RAP2.10 (related to AP2 10); DNA binding / transcription factor A. thaliana 47.8 184	1.0569	1.1687
MZ00025279	4327740	Os01g0920100	hypothetical protein LOC100382514 Z. mays 100.0 119		1.1285	1.099
MZ00027905	823996	AT3G48380		unknown protein A. thaliana 100.0 644	1.1229	1.1066
MZ00026073	836615	MXK3.14	ATP/GTP binding protein (LOC100283477) Z. mays 100.0 347	unknown protein A. thaliana 59.8 335	1.3854	0.8441
MZ00028284	833841	MBB18.6		tryptophan synthase-related A. thaliana 100.0 505	1.4673	0.763
MZ00027170	829016	ROP9	rop6 protein (rop6) Z. mays 100.0 211	ROP9 (RHO-RELATED PROTEIN FROM PLANTS 9); GTP binding A. thaliana 88.0 208	1.5676	0.6631
MZ00037132	821531	STP4	monosaccharide transporter1 (mstr1) Z. mays 100.0 522	sugar transporter, putative A. thaliana 70.3 512	1.5264	0.7086
MZ00006928	100275120	LOC100275120	Hypothetical protein LOC100275120		1.4495	0.7881
MZ00024287	831774	ATMDAR2	hypothetical protein LOC100382120 Z. mays 100.0 432	monodehydroascorbate reductase, putative A. thaliana 78.0 430	1.3572	0.8806
MZ00017997	817201	T9J22.27	hypothetical protein LOC100192039 Z. mays 100.0 393	glycosyl hydrolase family 17 protein A. thaliana 63.2 372	1.2264	1.0121
MZ00041467	100381643	LOC100381643	hypothetical protein LOC100381643 Z. mays 100.0 376	ACT7 (ACTIN 7); structural constituent of cytoskeleton A. thaliana 98.4 376	1.495	0.7498
MZ00025521	100275019	LOC100275019			0.9312	1.3137
MZ00020253	4331045	Os02g0802700	LOC100281388 Z. mays 100.0 500	MGD2; 1,2-diacylglycerol 3-beta-galactosyltransferase/ UDP-galactosyltransferase/ transferase, transferring glycosyl groups A. thaliana 78.7 413	1.1891	1.0583
MZ00032521	100191538	LOC100191538			0.9287	1.3203
MZ00042049	832356	MRN17.15	hypothetical protein LOC100192978 Z. mays 100.0 259	zinc finger (C3HC4-type RING finger) family protein A. thaliana 72.4 254	1.1852	1.0655
MZ00005948	836559	MSJ1.22	fructose-1,6-bisphosphatase (LOC100281068) Z. mays 100.0 397	fructose-1,6-bisphosphatase family protein A. thaliana 79.0 333	1.5402	0.7129
MZ00027187	4336027	LOC100283850	wound/stress protein (LOC100283850) Z. mays 100.0 203	lipid-associated family protein A. thaliana 59.5 163	1.4354	0.8214
MZ00024061	100193645	LOC100193645	hypothetical protein LOC100273759 Z. mays 69.3 126	PK1 (PROTEIN-SERINE KINASE 1); kinase/ protein binding / protein kinase/ protein serine/threonine kinase A. thaliana 63.9 119	1.2205	1.0376
MZ00043522	4338122	Os05g0218400	hypothetical protein LOC100279274 Z. mays 100.0 661	ATPERK1 (PROLINE EXTENSIN-LIKE RECEPTOR KINASE 1); ATP binding / protein kinase A. thaliana 75.2 644	1.0465	1.2118
MZ00016275	100193274	LOC100193274	hypothetical protein LOC100193631 Z. mays 100.0 100	NPSN11 (NOVEL PLANT SNARE 11); SNAP receptor/ protein transporter A. thaliana 86.1 101	1.3353	0.9256
MZ00056813	100217026	LOC100217026	hypothetical protein LOC100217026 Z. mays 100.0 98	U-box domain-containing protein A. thaliana 65.3 166	1.7003	0.5608
MZ00028847	4332752	Os03g0334700	hypothetical protein LOC100304270 Z. mays 100.0 299	ALA1 (aminophospholipid ATPase1); ATPase, coupled to transmembrane movement of ions, phosphorylative mechanism A. thaliana 65.2 328	0.9396	1.3219
MZ00038792	100192088	LOC100192088	hypothetical protein LOC100192088 Z. mays 100.0 392	STL2P (SEC12P-LIKE 2 PROTEIN); nucleotide binding A. thaliana 46.9 375	1.3152	0.9464
MZ00026556	100278810	cl31125_1	hypothetical protein LOC100501915 Z. mays 100.0 75		1.7598	0.5028
MZ00026959	829427	AT4G32910	hypothetical protein LOC100381924 Z. mays 100.0 732	unknown protein A. thaliana 61.0 715	0.8542	1.41
MZ00022879	100384775	LOC100384775	hypothetical protein LOC100384775 Z. mays 100.0 146	RAP2.7 (RELATED TO AP2.7); DNA binding / transcription factor A. thaliana 67.8 320	1.3678	0.8985
MZ00022998	834046	EMB3012	hypothetical protein LOC100384390 Z. mays 100.0 93		1.1114	1.1566
MZ00032320	100126974	AY105728	Transcribed locus, strongly similar to NP_001148908.1 non-imprinted in Prader-Willi/Angelman syndrome region protein 1 [Zea mays]		1.1426	1.1279
MZ00036255	100285592	LOC100285592	senescence-associated protein 15 (LOC100285592) Z. mays 100.0 389	KCS1 (3-KETOACYL-COA SYNTHASE 1); acyltransferase/ fatty acid elongase A. thaliana 68.3 517	1.3183	0.9523
MZ00038452	4338756	Os05g0406100	hypothetical protein LOC100383621 Z. mays 100.0 804	inosine-uridine preferring nucleoside hydrolase family protein A. thaliana 54.4 537	1.0803	1.1908
MZ00055312	832460	MRO11.1	hypothetical protein LOC100279462 Z. mays 100.0 323	C2 domain-containing protein A. thaliana 57.4 176	1.3346	0.9379
MZ00043899	100272875	LOC100272875	hypothetical protein LOC100272875 Z. mays 100.0 195		1.4689	0.8041
MZ00017943	100193330	LOC100193330	hypothetical protein LOC100193330 Z. mays 100.0 322	VIP1 (VIRE2-INTERACTING PROTEIN 1); protein binding / transcription factor A. thaliana 56.4 305	1.2218	1.056
MZ00033157	541743	LOC541743	R2R3MYB-domain protein (LOC541743)		1.4651	0.8161
MZ00029799	818555	F17A14.9	PCS1 Z. mays 56.0 430	aspartyl protease family protein A. thaliana 100.0 441	1.264	1.0192
MZ00016443	828409	GSH1	gamma-glutamylcysteine synthetase1 Z. mays 100.0 437	GSH1 (GLUTAMATE-CYSTEINE LIGASE); glutamate-cysteine ligase A. thaliana 86.7 449	1.2955	0.9882
MZ00020797	836726	K2A18.2	hypothetical protein LOC100273127 Z. mays 100.0 414	unknown protein A. thaliana 54.5 391	0.99	1.294
MZ00040611	100037745	LOC100037745	R2R3MYB-domain protein (LOC100037745)		1.7043	0.5802
MZ00036057	100127541	umc1987a	LOC100127541 Z. mays 100.0 162	zinc finger (AN1-like) family protein A. thaliana 61.6 159	1.2141	1.0708
MZ00057127	4327604	Os01g0819700	hypothetical protein LOC100384715 Z. mays 100.0 454		1.0646	1.2205
MZ00034261	4344921	Os08g0205000	LOC100194386 Z. mays 100.0 445	HCT (HYDROXYCINNAMOYL-COA SHIKIMATE/QUINATE HYDROXYCINNAMOYL TRANSFERASE); quinate O-hydroxycinnamoyltransferase/ shikimate O-hydroxycinnamoyltransferase/ transferase A. thaliana 69.7 432	1.6435	0.6431
MZ00051123	100384628	LOC100384628	hypothetical protein LOC100384628 Z. mays 100.0 272	UNE7 (unfertilized embryo sac 7); acetylglucosaminyltransferase/ transferase, transferring glycosyl groups A. thaliana 61.8 376	1.573	0.714
MZ00026121	4325075	TIDP3098	hypothetical protein LOC100191903 Z. mays 100.0 479	AtTLP10 (TUBBY LIKE PROTEIN 10); phosphoric diester hydrolase/ transcription factor A. thaliana 70.1 444	1.1346	1.1526
MZ00038431	4325257	Os01g0214600	hypothetical protein LOC100382365 Z. mays 100.0 371		1.3632	0.9256
MZ00001557	4343926	Os07g0619500	calmodulin binding protein Z. mays 100.0 345		1.6321	0.6582
MZ00012623	830121	T19P19.60	hypothetical protein LOC100278613 Z. mays 100.0 232	glycolipid binding / glycolipid transporter A. thaliana 65.6 226	1.5773	0.7133
MZ00012764	816846	T20D16.23	spotted leaf protein 11 Z. mays 51.7 354	binding / ubiquitin-protein ligase A. thaliana 100.0 828	1.3094	0.983
MZ00044667	100037741	LOC100037741	R2R3MYB-domain protein (LOC100037741)		1.7508	0.5425
MZ00029786	843258	RPK1		RPK1 (RECEPTOR-LIKE PROTEIN KINASE 1); kinase/ protein binding / receptor signaling protein serine/threonine kinase A. thaliana 100.0 539	1.4526	0.8452
MZ00024260	100285945	LOC100285945	glyoxysomal fatty acid beta-oxidation multifunctional protein MFP-a (LOC100285945) Z. mays 100.0 722	MFP2 (MULTIFUNCTIONAL PROTEIN 2); 3-hydroxyacyl-CoA dehydrogenase/ enoyl-CoA hydratase A. thaliana 77.8 719	1.5447	0.7554
MZ00014564	836595	CESA6	cellulose synthase6 (cesa6) Z. mays 100.0 1058	CESA6 (CELLULOSE SYNTHASE 6); cellulose synthase/ transferase, transferring glycosyl groups A. thaliana 78.6 1083	1.1824	1.1194
MZ00017906	819674	GID1A		GID1A (GA INSENSITIVE DWARF1A); hydrolase A. thaliana 100.0 344	1.1976	1.1047
MZ00054994	832340	ALPHA-ADR	hypothetical protein LOC100280063 Z. mays 100.0 505	adaptin family protein A. thaliana 69.0 999	1.5231	0.7823
MZ00017987	541865	krp16	hypothetical protein LOC100193412 Z. mays 68.2 217	ATP binding / microtubule motor A. thaliana 71.7 576	1.7414	0.5679
MZ00038408	4339903	Os06g0112800	hypothetical protein LOC100501270 Z. mays 63.3 365	GSL8 (GLUCAN SYNTHASE-LIKE 8); 1,3-beta-glucan synthase/ transferase, transferring glycosyl groups A. thaliana 84.1 408	1.264	1.0465
MZ00051309	831450	PAM1	hypothetical protein LOC100272252 Z. mays 100.0 380	PAM1 (plant adhesion molecule 1); RAB GTPase activator A. thaliana 81.1 355	1.2231	1.0881
MZ00039734	4336391	Os04g0513900	beta-glucosidase (LOC100281773) Z. mays 100.0 509	BGLU46 (BETA GLUCOSIDASE 46); catalytic/ cation binding / hydrolase, hydrolyzing O-glycosyl compounds A. thaliana 55.7 479	1.5865	0.7262
MZ00032805	832215	F22D1.80	protein binding protein (LOC100280915) Z. mays 100.0 323	zinc finger (C3HC4-type RING finger) family protein A. thaliana 58.1 30	1.292	1.0218
MZ00005097	542191	T6P5.3	LOC542191 Z. mays 100.0 366	eukaryotic translation initiation factor 2B family protein / eIF-2B family protein A. thaliana 78.5 362	1.5874	0.7288
MZ00014399	4329928	Os02g0606700	hypothetical protein LOC100193981 Z. mays 100.0 241		1.3841	0.9323
MZ00026764	830953	T30N20.130	CBS domain protein Z. mays 100.0 204	CBS domain-containing protein A. thaliana 85.0 205	1.3406	0.9767
MZ00016553	100194240	LOC100194240	LOC100285907 Z. mays 94.7 245	zinc finger (C3HC4-type RING finger) family protein A. thaliana 65.5 220	1.6233	0.6942
MZ00017564	838771	emb1968	replication factor C subunit 2 Z. mays 100.0 338	emb1968 (embryo defective 1968); ATP binding / ATPase/ DNA binding / DNA clamp loader/ nucleoside-triphosphatase/ nucleotide binding A. thaliana 86.3 335	1.1039	1.2149
MZ00018052	4328101	AAE1	hypothetical protein LOC100383521 Z. mays 100.0 558	AAE1 (ACYL ACTIVATING ENZYME 1); AMP binding A. thaliana 63.7 553	1.127	1.1927
MZ00038364	827040	SBP2	hypothetical protein LOC100192654 Z. mays 100.0 492	SBP1 (selenium-binding protein 1); selenium binding A. thaliana 80.4 488	1.1239	1.201
MZ00051347	825335	RRP41	RNase PH homolog Z. mays 100.0 241	RRP41; 3'-5'-exoribonuclease/ RNA binding A. thaliana 84.1 239	1.1948	1.1315
MZ00025180	100273433	pco151044	hypothetical protein LOC100273433 Z. mays 100.0 356	phosphate translocator-related A. thaliana 83.0 341	1.2753	1.0527
MZ00021595	828238	F18E5.150	hypothetical protein LOC100304372 Z. mays 100.0 331	nucleotide binding A. thaliana 53.6 773	1.4156	0.9127
MZ00003814	100303926	LOC100303926			0.933	1.3993
MZ00015248	100193758	LOC100193758	hypothetical protein LOC100193758 Z. mays 100.0 121	CIPK3 (CBL-INTERACTING PROTEIN KINASE 3); kinase/ protein kinase/ protein serine/threonine kinase A. thaliana 74.1 197	1.2399	1.0925
MZ00018081	820407	PRMT3	protein arginine N-methyltransferase 6 (LOC100282299) Z. mays 100.0 386	PRMT6 (PROTEIN ARGININE METHYLTRANSFERASE 6); methyltransferase A. thaliana 66.0 408	1.2914	1.0416
MZ00036566	821312	GAUT13	hypothetical protein LOC100279278 Z. mays 100.0 534	GAUT13 (Galacturonosyltransferase 13); polygalacturonate 4-alpha-galacturonosyltransferase/ transferase, transferring glycosyl groups / transferase, transferring hexosyl groups A. thaliana 75.2 532	1.235	1.1016
MZ00004141	821374	AT3G18450	cell number regulator 7 LOC100284351 (umc2542) Z. mays 100.0 179	unknown protein A. thaliana 59.3 145	1.4979	0.8398
MZ00007196	825234	AT3G60630	hypothetical protein LOC100279420 Z. mays 100.0 594		1.6796	0.6586
MZ00017195	821538	TOM40	mitochondrial import receptor subunit TOM40 (LOC100282275) Z. mays 100.0 332	TOM40; P-P-bond-hydrolysis-driven protein transmembrane transporter/ voltage-gated anion channel A. thaliana 74.1 308	1.6742	0.6644
MZ00028550	100194173	LOC100194173	hypothetical protein LOC100191516 Z. mays 96.8 438	glycosyltransferase family 14 protein / core-2/I-branching enzyme family protein A. thaliana 70.6 419	0.9103	1.4304
MZ00026422	822420	AT3G27960	hypothetical protein LOC100191930 Z. mays 100.0 712	kinesin light chain-related A. thaliana 68.7 649	1.4119	0.9296
MZ00055437	4348917	Os10g0479800	hypothetical protein LOC100192558 Z. mays 100.0 286	pleckstrin homology (PH) domain-containing protein / lipid-binding START domain-containing protein A. thaliana 80.3 310	1.2269	1.1177
MZ00024430	816289	VPS35A	vacuolar protein sorting 35 (LOC100285267) Z. mays 100.0 802	VPS35B (VPS35 HOMOLOG B) A. thaliana 79.5 784	1.2601	1.0854
MZ00003518	100383855	LOC100383855	hypothetical protein LOC100502165 Z. mays 100.0 107		1.3662	0.984
MZ00042640	100276333	LOC100276333	hypothetical protein LOC100276333 Z. mays 100.0 103	unknown protein A. thaliana 59.4 100	0.9418	1.4089
MZ00037413	100272700	LOC100272700	hypothetical protein LOC100279272 Z. mays 60.8 721		1.8087	0.5493
MZ00032279	821249	CHAT	LOC100284770 (IDP2411) Z. mays 100.0 432		1.1722	1.1885
MZ00035968	100279853	LOC100279853	hypothetical protein LOC100279853 Z. mays 100.0 102		1.2258	1.1356
MZ00017286	4338904	LOC100285618	COV1-like protein (LOC100285618) Z. mays 100.0 257	LCV2 (LIKE COV 2) A. thaliana 77.0 248	1.7476	0.6142
MZ00044463	100127536	LOC100127536	AN18 (LOC100127536) Z. mays 100.0 159	zinc finger (AN1-like) family protein A. thaliana 63.5 159	1.178	1.1842
MZ00043784	4329324	Os02g0467000	hypothetical protein LOC100272756 Z. mays 100.0 501	C4H (CINNAMATE-4-HYDROXYLASE); trans-cinnamate 4-monooxygenase A. thaliana 74.7 502	1.7163	0.647
MZ00025265	841516	ETFALPHA	hypothetical protein LOC100191322 Z. mays 100.0 353	ETFALPHA (electron transfer flavoprotein alpha); FAD binding / electron carrier A. thaliana 76.4 355	1.2714	1.0954
MZ00040981	823393	SUS4	sucrose synthase 1 Z. mays 100.0 801	SUS4; UDP-glycosyltransferase/ sucrose synthase/ transferase, transferring glycosyl groups A. thaliana 83.4 800	1.5491	0.8179
MZ00013525	100273082	LOC100273082	acidic ribosomal protein P40 (arpp40) Z. mays 100.0 309	P40; structural constituent of ribosome A. thaliana 84.2 296	1.4632	0.9051
MZ00042508	830601	WRKY26	WRKY53 - superfamily of TFs having WRKY and zinc finger domains (LOC100281160) Z. mays 100.0 495	WRKY33; transcription factor A. thaliana 57.8 479	1.2372	1.1349
MZ00022778	4339696	Os05g0576700	oleosin Bn-V (LOC100286352) Z. mays 100.0 156	glycine-rich protein / oleosin A. thaliana 46.1 166	1.0747	1.2982
MZ00056158	816874	NAPRT2	LOC100286133 Z. mays 100.0 567	NAPRT2 (NICOTINATE PHOSPHORIBOSYLTRANSFERASE 2); nicotinate phosphoribosyltransferase A. thaliana 79.0 551	1.1964	1.1767
MZ00034283	837296	ECA1	calcium pump1 Z. mays 100.0 1041	calcium-transporting ATPase A. thaliana 78.1 1037	1.3419	1.0338
MZ00003465	100194196	LOC100194196	hypothetical protein LOC100194196 Z. mays 100.0 247	transferase, transferring glycosyl groups A. thaliana 45.5 257	1.3563	1.0202
MZ00056152	100304152	LOC100304152	LOC100284495 Z. mays 86.2 64		1.1694	1.2108
MZ00026176	100281402	LOC100281402	transparent testa 12 protein (LOC100281402) Z. mays 100.0 483	ripening-responsive protein, putative A. thaliana 68.1 476	1.6566	0.7274
MZ00017442	814817	SUT2	sucrose transporter2 (sut2) Z. mays 100.0 591	SUT2 (SUCROSE TRANSPORTER 2); carbohydrate transmembrane transporter/ sucrose transmembrane transporter/ sucrose:hydrogen symporter/ sugar:hydrogen symporter A. thaliana 67.9 589	1.4586	0.9263
MZ00015082	4331993	Os03g0205700	transposon protein Mutator sub-class (LOC100285179) Z. mays 100.0 607	NPY2 (NAKED PINS IN YUC MUTANTS 2); protein binding / signal transducer A. thaliana 56.7 607	1.6869	0.6984
MZ00047151	821063	KUP3	hypothetical protein LOC100384841 Z. mays 100.0 297	potassium transporter, putative A. thaliana 65.8 325	1.2967	1.0892
MZ00018402	100277208	LOC100277208			1.4433	0.9463
MZ00030674	835267	MJM18.1	hypothetical protein LOC100280069 Z. mays 100.0 691	catalytic/ pyridoxal phosphate binding A. thaliana 46.4 548	1.1845	1.2055
MZ00046941	100282650	LOC100282650	6b-interacting protein 1 (LOC100282650) Z. mays 100.0 314	transcription factor A. thaliana 45.0 291	1.154	1.2384
MZ00004531	4327809	Os01g0533500	hypothetical protein LOC100501270 Z. mays 58.0 364	ATGSL07 (glucan synthase-like 7); 1,3-beta-glucan synthase/ transferase, transferring glycosyl groups A. thaliana 65.4 497	1.2721	1.1209
MZ00029883	4331563	Os03g0139200	hypothetical protein LOC100278544 Z. mays 100.0 579		1.2393	1.1538
MZ00054896	4333246	Os03g0559700	hypothetical protein LOC100275514 Z. mays 100.0 235		1.3234	1.0704
MZ00035697	541770	TIDP3496	hypothetical protein LOC100501989 Z. mays 100.0 101	GTP-binding family protein A. thaliana 69.0 587	1.4655	0.9314
MZ00033350	100382185	LOC100382185	hypothetical protein LOC100382185 Z. mays 100.0 247	calcium-binding EF hand family protein A. thaliana 64.8 366	1.0751	1.3224
MZ00028298	831418	F14F8.20	LOC100284570 Z. mays 100.0 322	mitochondrial substrate carrier family protein A. thaliana 73.8 320	1.135	1.2674
MZ00033500	819240	T3F17.3	mitochondrial carrier protein CGI-69 Z. mays 69.2 348	mitochondrial substrate carrier family protein A. thaliana 100.0 360	1.4403	0.9644
MZ00000550	836405	MQB2.16	LOC100284411 Z. mays 100.0 229	phosphoglycerate/bisphosphoglycerate mutase family protein A. thaliana 74.4 293	1.1813	1.2261
MZ00025587	825074	PAO3	hypothetical protein LOC100384102 Z. mays 100.0 492	ATPAO4 (ARABIDOPSIS THALIANA POLYAMINE OXIDASE 4); amine oxidase/ polyamine oxidase A. thaliana 69.2 495	1.7876	0.6212
MZ00036653	542565	GLP1	hypothetical protein LOC100273935 Z. mays 92.7 217	GLP5 (GERMIN-LIKE PROTEIN 5); manganese ion binding / nutrient reservoir A. thaliana 68.2 211	1.4917	0.9179
MZ00015377	827419	CT-BMY	hypothetical protein LOC100192000 Z. mays 100.0 538	BAM1 (BETA-AMYLASE 1); beta-amylase A. thaliana 48.9 470	0.9193	1.4913
MZ00018470	100277012	LOC100277012	hypothetical protein LOC100277012 Z. mays 100.0 318		1.3753	1.0367
MZ00048513	815017	F28I8.22		ankyrin repeat family protein A. thaliana 68.5 550	1.5573	0.8558
MZ00022450	4340667	Os06g0255100	1-aminocyclopropane-1-carboxylate oxidase (LOC100285293) Z. mays 100.0 375	2-oxoglutarate-dependent dioxygenase, putative A. thaliana 48.0 345	1.6577	0.7567
MZ00030867	822258	AT3G26510	hypothetical protein LOC100278199 Z. mays 100.0 188	octicosapeptide/Phox/Bem1p (PB1) domain-containing protein A. thaliana 48.5 97	0.9877	1.427
MZ00032405	815625	CRCK3	hypothetical protein LOC100304222 Z. mays 95.2 272	CRCK3; ATP binding / kinase/ protein kinase/ protein serine/threonine kinase A. thaliana 60.6 503	1.617	0.8013
MZ00028927	100193866	LOC100193866	hypothetical protein LOC100193866 Z. mays 100.0 105		1.3054	1.1138
MZ00020448	4335692	Os04g0394700	hypothetical protein LOC100278683 Z. mays 100.0 613	hydroxyproline-rich glycoprotein family protein A. thaliana 47.9 599	1.4212	1.0057
MZ00027647	4346187	Os08g0540400	hypothetical protein LOC100192661 Z. mays 100.0 192	CPK13; ATP binding / calcium ion binding / calmodulin-dependent protein kinase/ kinase/ protein kinase/ protein serine/threonine kinase/ protein tyrosine kinase A. thaliana 77.1 222	1.902	0.5261
MZ00057102	4330243	Os02g0665500	hypothetical protein LOC100383603 Z. mays 100.0 187		1.0907	1.3375
MZ00003971	829466	ADR1-L1	hypothetical protein LOC100272591 Z. mays 100.0 293	ADR1-L3 (ADR1-like 3); ATP binding / nucleoside-triphosphatase/ nucleotide binding / protein binding A. thaliana 52.3 478	1.2553	1.1758
MZ00016906	100279800	LOC100279800	Hypothetical protein LOC100279800		1.8776	0.5541
MZ00004526	100278761	LOC100278761	hypothetical protein LOC100278761 Z. mays 100.0 166		1.6983	0.735
MZ00057251	100285065	LOC100285065	biopterin transport-related protein BT1 (LOC100285065) Z. mays 100.0 514	integral membrane transporter family protein A. thaliana 80.9 472	1.3723	1.0615
MZ00018574	820752	ERF4	ethylene-responsive transcription factor 4 (LOC100282305) Z. mays 100.0 239	ERF4 (ETHYLENE RESPONSIVE ELEMENT BINDING FACTOR 4); DNA binding / protein binding / transcription factor/ transcription repressor A. thaliana 59.7 196	0.9361	1.4992
MZ00020184	100192959	LOC100192959	Hypothetical protein LOC100192959		1.8931	0.5432
MZ00014315	822697	COBL2	brittle stalk-2-like protein 4 (Bk2L4) Z. mays 100.0 448	COB (COBRA) A. thaliana 78.2 436	1.4474	0.9945
MZ00018443	100126945	IDP2449	gamma-glutamyltranspeptidase 1 Z. mays 99.5 198	GGT3 (GAMMA-GLUTAMYL TRANSPEPTIDASE 3); gamma-glutamyltransferase A. thaliana 69.6 137	1.3952	1.0474
MZ00057187	4340394	pco135715c	hypothetical protein LOC100191248 Z. mays 100.0 245	CPN20 (CHAPERONIN 20); calmodulin binding A. thaliana 81.0 252	1.3641	1.0854
MZ00024815	817697	T28P16.12	fructokinase-1 (frk1) Z. mays 100.0 322	pfkB-type carbohydrate kinase family protein A. thaliana 83.2 316	1.3987	1.0548
MZ00016129	836551	ATGCH	hypothetical protein LOC100304324 Z. mays 100.0 553	ATGCH; 3,4-dihydroxy-2-butanone-4-phosphate synthase/ GTP cyclohydrolase II A. thaliana 83.4 477	1.1017	1.3526
MZ00027592	829563	F28A23.90	LOC100285451 Z. mays 100.0 128	C2 domain-containing protein A. thaliana 65.7 14	1.3472	1.1071
MZ00019410	831973	T28N17.30	zinc finger CCCH type domain-containing protein ZFN-like 3 Z. mays 100.0 450	nucleic acid binding / zinc ion binding A. thaliana 51.5 443	1.4663	0.9892
MZ00022848	844121	AT1G77855			1.4984	0.9573
MZ00044568	4328542	Os02g0186800	hypothetical protein LOC100192848 Z. mays 100.0 431	CYP71B37; electron carrier/ heme binding / iron ion binding / monooxygenase/ oxygen binding A. thaliana 46.9 493	1.5252	0.9313
MZ00025819	4332213	Os03g0241600	BRASSINOSTEROID INSENSITIVE 1-associated receptor kinase 1 (LOC100216921) Z. mays 89.9 376	protein kinase family protein A. thaliana 68.3 334	1.2729	1.184
MZ00028090	4337768	Os05g0142200	hypothetical protein LOC100276833 Z. mays 100.0 94		1.4	1.0664
MZ00016874	819869	BCE2	dihydrolipoyllysine-residue acetyltransferase component of pyruvatedehydrogenase complex (LOC100283617) Z. mays 100.0 522	BCE2; acetyltransferase/ alpha-ketoacid dehydrogenase/ dihydrolipoamide branched chain acyltransferase A. thaliana 71.0 427	1.4498	1.0181
MZ00040406	820314	PP2CA	protein phosphatase 2C (LOC100282657) Z. mays 100.0 407	PP2CA (ARABIDOPSIS THALIANA PROTEIN PHOSPHATASE 2CA); protein binding / protein serine/threonine phosphatase A. thaliana 56.5 391	1.2558	1.2122
MZ00024119	834475	DUR	hypothetical protein LOC100383103 Z. mays 100.0 414	NAD-dependent epimerase/dehydratase family protein A. thaliana 79.8 405	1.3415	1.1277
MZ00044579	100384667	LOC100384667	hypothetical protein LOC100382682 Z. mays 73.8 130		1.6664	0.8038
MZ00005245	100381754	LOC100381754	Hypothetical protein LOC100381754		1.8793	0.5925
MZ00031087	4333707	Os03g0675300	hypothetical protein LOC100274643 Z. mays 100.0 316		1.5026	0.9693
MZ00042623	831171	SFC	hypothetical protein LOC100383138 Z. mays 100.0 822	SFC (SCARFACE); ARF GTPase activator/ phosphoinositide binding A. thaliana 74.7 818	1.5704	0.9026
MZ00037345	100217003	IDP706	hypothetical protein LOC100217003 Z. mays 100.0 318	serine carboxypeptidase S28 family protein A. thaliana 69.5 492	1.8126	0.6605
MZ00027287	821568	AT3G20240	protein brittle-1 (LOC100284966) Z. mays 100.0 373	mitochondrial substrate carrier family protein A. thaliana 72.7 308	1.4968	0.9767
MZ00030348	4328993	LOC100281176	VHS and GAT domain protein (LOC100281176) Z. mays 100.0 664	protein transporter A. thaliana 55.3 673	1.5613	0.9124
MZ00020141	821418	LPAT5	hypothetical protein LOC100304330 Z. mays 100.0 398	LPAT5; acyltransferase A. thaliana 61.9 365	1.0791	1.3964
MZ00033474	844301	F20B17.5	hypothetical protein LOC100192366 Z. mays 100.0 939	leucine-rich repeat transmembrane protein kinase, putative A. thaliana 56.1 948	1.408	1.0686
MZ00018299	4326301	Os01g0105700	hypothetical protein LOC100194340 Z. mays 100.0 166	ethylene-responsive protein, putative A. thaliana 60.4 101	1.2294	1.2472
MZ00038887	4337165	Os04g0640600	hypothetical protein LOC100191326 Z. mays 100.0 292	shikimate kinase, putative A. thaliana 64.5 242	1.7325	0.7482
MZ00044462	4327518	Os01g0826400	hypothetical protein LOC100279301 Z. mays 100.0 517	WRKY33; transcription factor A. thaliana 49.7 477	1.2833	1.1975
MZ00029859	8077002	Sb09g023430			1.2949	1.1871
MZ00057019	821364	AT3G18350		unknown protein A. thaliana 100.0 691	1.1942	1.2879
MZ00041624	542703	LOC542703	calcium-dependent protein kinase ZmCPK11 Z. mays 97.7 509	ATCDPK2 (CALCIUM-DEPENDENT PROTEIN KINASE 2); calmodulin-dependent protein kinase/ kinase A. thaliana 77.7 484	1.4328	1.0504
MZ00041440	843950	ERD14			1.5245	0.9599
MZ00023295	100193990	LOC100193990	hypothetical protein LOC100193990 Z. mays 100.0 120	asic helix-loop-helix (bHLH) family protein A. thaliana 53.7 217	1.1554	1.3311
MZ00041379	842681	F24D7.4	hypothetical protein LOC100280242 Z. mays 100.0 886	peptidase M1 family protein A. thaliana 83.8 894	1.0259	1.4619
MZ00042105	4324167	Os01g0735300	anthocyanidin 5,3-O-glucosyltransferase (LOC100283088) Z. mays 100.0 479	UDP-glucoronosyl/UDP-glucosyl transferase family protein A. thaliana 51.4 459	1.6349	0.8561
MZ00028776	829103	MKK2	MEK homolog1 Z. mays 63.9 346	ATMKK2 (ARABIDOPSIS THALIANA MAP KINASE KINASE 2); MAP kinase kinase/ kinase A. thaliana 68.6 353	1.6205	0.8724
MZ00056903	828019	CYP86A2	hypothetical protein LOC100273463 Z. mays 100.0 547	CYP86A1 (CYTOCHROME P450 86 A1); fatty acid (omega-1)-hydroxylase/ oxygen binding A. thaliana 74.7 497	1.4645	1.0303
MZ00024677	100273380	LOC100273380	hypothetical protein LOC100273380 Z. mays 100.0 332	unknown protein A. thaliana 46.5 284	1.5062	0.9887
MZ00029026	100383277	LOC100383277	hypothetical protein LOC100279726 Z. mays 94.6 611	FKF1 (FLAVIN-BINDING, KELCH REPEAT, F BOX 1); signal transducer/ two-component sensor/ ubiquitin-protein ligase A. thaliana 81.6 566	1.636	0.8642
MZ00056816	815863	SERK5	BRASSINOSTEROID INSENSITIVE 1-associated receptor kinase 1 Z. mays 100.0 212	leucine-rich repeat protein, putative A. thaliana 85.0 206	1.0857	1.4147
MZ00017398	8059951	Sb01g009170			1.233	1.2697
MZ00038770	100282971	LOC100282971	disulfide oxidoreductase/ monooxygenase/ oxidoreductase (LOC100282971) Z. mays 99.7 390	YUC10; FAD binding / monooxygenase/ oxidoreductase A. thaliana 46.8 376	1.5625	0.9404
MZ00025447	100279184	LOC100279184	hypothetical protein LOC100217079 Z. mays 87.7 375		1.2872	1.2171
MZ00033452	816624	F5H14.13	hypothetical protein LOC100384658 Z. mays 100.0 312	diacylglycerol kinase, putative A. thaliana 74.0 335	1.2676	1.2368
MZ00032049	100383756	LOC100383756	hypothetical protein LOC100383756 Z. mays 100.0 417	SKB1 (SHK1 BINDING PROTEIN 1); protein methyltransferase A. thaliana 68.4 641	1.4735	1.0311
MZ00055542	844196	LZF1	hypothetical protein LOC100193074 Z. mays 100.0 374	LZF1 (LIGHT-REGULATED ZINC FINGER PROTEIN 1); transcription factor/ zinc ion binding A. thaliana 55.0 298	1.4965	1.0109
MZ00005436	100192601	LOC100192601	hypothetical protein LOC100192601 Z. mays 100.0 401	caffeoyl-CoA 3-O-methyltransferase, putative A. thaliana 77.5 258	1.4176	1.0909
MZ00024184	4343624	LOC100273714	hypothetical protein LOC100273714 Z. mays 100.0 356		1.0003	1.5087
MZ00014110	830941	MAJ23.3	LOC542176 Z. mays 100.0 289	WIN2 (HOPW1-1-INTERACTING 2); protein serine/threonine phosphatase A. thaliana 83.8 271	1.1947	1.3159
MZ00022360	4326945	Os01g0930400	potasium ion uptake permease 1 (kup1) Z. mays 100.0 339	HAK5 (HIGH AFFINITY K+ TRANSPORTER 5); potassium ion transmembrane transporter/ potassium:sodium symporter A. thaliana 58.1 424	1.9055	0.6111
MZ00029371	100037481	aos1		AOS (ALLENE OXIDE SYNTHASE); allene oxide synthase/ hydro-lyase/ oxygen binding A. thaliana 66.9 515	1.7543	0.7625
MZ00016506	4350195	Os11g0247000	LOC100284300 Z. mays 100.0 104		1.4956	1.0265
MZ00017714	820042	AT3G08930	hypothetical protein LOC100191580 Z. mays 100.0 50	unknown protein A. thaliana 84.7 508	1.3812	1.1431
MZ00030461	818374	SOUL-1	hypothetical protein LOC100274367 Z. mays 100.0 224	SOUL-1; binding A. thaliana 66.7 215	1.455	1.0734
MZ00016436	831326	CA2	hypothetical protein LOC100274597 Z. mays 100.0 199	CA2 (CARBONIC ANHYDRASE 2); carbonate dehydratase/ zinc ion binding A. thaliana 65.0 197	1.2766	1.2529
MZ00031240	843091	F12A21.19	hypothetical protein LOC100193582 Z. mays 100.0 264	DNA binding / nuclease A. thaliana 58.9 291	1.371	1.1585
MZ00013979	100147732	gigz1b	hypothetical protein LOC100272803 Z. mays 100.0 331	GI (GIGANTEA) A. thaliana 80.2 328	1.2601	1.2703
MZ00043889	824833	BZIP49	LOC100285782 Z. mays 100.0 562		1.5595	0.9739
MZ00024492	100277092	LOC100277092	hypothetical protein LOC100277092 Z. mays 100.0 117		1.8508	0.6833
MZ00042632	100193502	LOC100193502	Hypothetical protein LOC100193502		1.8892	0.6477
MZ00001554	100277460	LOC100277460	Hypothetical protein LOC100277460		1.9422	0.5952
MZ00027130	816444	F27F23.7	hypothetical protein LOC100275702 Z. mays 100.0 439	unknown protein A. thaliana 49.0 358	1.4627	1.0779
MZ00015553	4351214	Os11g0704600	hypothetical protein LOC100273476 Z. mays 100.0 460	catalytic/ cation binding / hydrolase, hydrolyzing O-glycosyl compounds A. thaliana 50.6 428	1.5859	0.9554
MZ00030786	100275105	LOC100275105	hypothetical protein LOC100383212 Z. mays 100.0 62		1.9433	0.6014
MZ00028204	827495	DL4905C	carboxyl-terminal-processing protease Z. mays 49.1 169	C-terminal processing protease, putative A. thaliana 70.8 417	1.3141	1.2308
MZ00022854	820316	GPAT5	hypothetical protein LOC100191740 Z. mays 100.0 511	GPAT5 (GLYCEROL-3-PHOSPHATE ACYLTRANSFERASE 5); 1-acylglycerol-3-phosphate O-acyltransferase/ acyltransferase/ organic anion transmembrane transporter A. thaliana 68.6 471	1.223	1.3247
MZ00016909	4331694	umc1723	hypothetical protein LOC100274542 Z. mays 100.0 161		1.4168	1.1363
MZ00005875	4348918	Os10g0479900	hypothetical protein LOC100304210 Z. mays 100.0 680	ARF16 (AUXIN RESPONSE FACTOR 16); miRNA binding / transcription factor A. thaliana 61.4 648	1.3393	1.2141
MZ00013901	100272715	LOC100272715	LOC100285870 Z. mays 100.0 114	dormancy/auxin associated family protein A. thaliana 60.2 107	1.1213	1.434
MZ00043207	831825	F12E4.250	hypothetical protein LOC100194303 Z. mays 100.0 302	ATNUC-L1; nucleic acid binding / nucleotide binding A. thaliana 49.0 556	1.6612	0.8944
MZ00031366	4339919	Os06g0115100			1.4198	1.1363
MZ00019003	816412	HPT1	homogentisate phytyltransferase VTE2-1 Z. mays 100.0 398	HPT1 (HOMOGENTISATE PHYTYLTRANSFERASE 1); homogentisate phytyltransferase/ prenyltransferase A. thaliana 77.2 319	1.4038	1.1577
MZ00027872	100216589	pco144488	hypothetical protein LOC100216589 Z. mays 100.0 330	leucine zipper factor-related A. thaliana 51.5 300	1.3609	1.2067
MZ00029870	818913	AT2G43110	hypothetical protein LOC100279147 Z. mays 100.0 296		1.4748	1.0931
MZ00022102	4345862	Os08g0483100	hypothetical protein LOC100278045 Z. mays 100.0 191		1.7385	0.8368
MZ00026675	100384530	LOC100384530	LOC100284122 Z. mays 97.4 343	transporter-related A. thaliana 72.7 348	1.0945	1.485
MZ00030038	817128	AT2G25860	hypothetical protein LOC100280165 Z. mays 100.0 312	aloacid dehalogenase-like hydrolase family protein A. thaliana 65.0 487	1.5151	1.0649
MZ00043140	100217054	LOC100217054	hypothetical protein LOC100217054 Z. mays 100.0 266	formamidase, putative / formamide amidohydrolase, putative A. thaliana 88.1 160	1.5184	1.0628
MZ00044164	826964	T9E8.80	receptor protein kinase CLAVATA1 Z. mays 100.0 379	leucine-rich repeat family protein / extensin family protein A. thaliana 54.9 401	1.3444	1.2383
MZ00028264	816602	F5H14.3	CAAX amino terminal protease family protein (LOC100285976) Z. mays 100.0 310		1.182	1.4024
MZ00013076	100273607	ORP2B	hypothetical protein LOC100273607 Z. mays 100.0 736	ORP2A (OSBP(OXYSTEROL BINDING PROTEIN)-RELATED PROTEIN 2A); oxysterol binding / phosphoinositide binding A. thaliana 59.2 714	1.5635	1.0229
MZ00022766	100276762	LOC100276762	hypothetical protein LOC100276762 Z. mays 100.0 114		1.338	1.2493
MZ00034974	100273666	pco099353	hypothetical protein LOC100274138 Z. mays 100.0 133	HTA2 (histone H2A); DNA binding A. thaliana 94.7 130	1.2823	1.307
MZ00043877	100191634	LOC100191634	hypothetical protein LOC100191634 Z. mays 100.0 208	ACT domain-containing protein A. thaliana 64.9 405	1.3904	1.1999
MZ00015557	818114	T32F12.13	fibrillin1 Z. mays 100.0 381	plastid-lipid associated protein PAP, putative A. thaliana 63.7 375	1.0278	1.5626
MZ00017351	4349148	ATRBL3			1.3641	1.2269
MZ00029630	100194150	LOC100194150	exocyst complex subunit Sec15-like family protein Z. mays 93.2 809	exocyst complex subunit Sec15-like family protein A. thaliana 60.6 720	1.5115	1.0802
MZ00051911	100216556	LOC100216556	hypothetical protein LOC100216556 Z. mays 100.0 467		1.2392	1.3525
MZ00014280	100272257	LOC100272257			1.4966	1.0953
MZ00022470	817925	F4P9.36	dihydroflavonol-4-reductase (LOC100284846) Z. mays 100.0 318	cinnamoyl-CoA reductase family A. thaliana 62.0 313	1.8012	0.7934
MZ00050458	4333944	Os03g0722500	glucan endo-1,3-beta-glucosidase 7 (LOC100284486) Z. mays 100.0 441	glycosyl hydrolase family 17 protein A. thaliana 58.8 376	1.6628	0.9334
MZ00028604	100382003	LOC100382003	hypothetical protein LOC100382003 Z. mays 100.0 554	GAUT10 (GALACTURONOSYLTRANSFERASE 10); polygalacturonate 4-alpha-galacturonosyltransferase/ transferase, transferring glycosyl groups / transferase, transferring hexosyl groups A. thaliana 71.1 533	1.6649	0.9323
MZ00015288	842569	BETA-VPE	LOC100286140 Z. mays 100.0 456	BETA-VPE (BETA VACUOLAR PROCESSING ENZYME); cysteine-type endopeptidase A. thaliana 73.0 474	1.5113	1.0879
MZ00005425	4344199	Os07g0663800	hypothetical protein LOC100381799 Z. mays 100.0 211	NQR; binding / catalytic/ oxidoreductase/ zinc ion binding A. thaliana 56.7 291	1.4087	1.1916
MZ00035223	821659	NADK1	NAD kinase 1 (LOC100281602) Z. mays 100.0 568	NADK1 (NAD KINASE 1); NAD+ kinase/ NADH kinase/ calmodulin binding A. thaliana 76.2 490	1.4866	1.114
MZ00013980	100147733	gigz1a	hypothetical protein LOC100272803 Z. mays 96.7 1159	GI (GIGANTEA) A. thaliana 73.6 1166	1.1422	1.4627
MZ00033071	4329736	Os02g0572900	hypothetical protein LOC100274444 Z. mays 100.0 387	STOP1 (sensitive to proton rhizotoxicity 1); nucleic acid binding / transcription factor/ zinc ion binding A. thaliana 54.6 185	1.3715	1.2381
MZ00014665	830120	AGT2		AGT2 (ALANINE:GLYOXYLATE AMINOTRANSFERASE 2); alanine-glyoxylate transaminase/ catalytic/ pyridoxal phosphate binding / transaminase	1.3029	1.3112
MZ00004096	100277715	LOC100277715	hypothetical protein LOC100277715 Z. mays 100.0 180	unknown protein A. thaliana 66.4 136	1.2627	1.3521
MZ00027766	4331523	LOC100384051	hypothetical protein LOC100384051 Z. mays 100.0 355		1.3706	1.2472
MZ00019322	829781	F23E13.130	GATA zinc finger family protein (LOC100284693) Z. mays 100.0 386	zinc finger (GATA type) family protein A. thaliana 55.0 278	1.4957	1.1303
MZ00022352	100274061	LOC100274061	hypothetical protein LOC100274061 Z. mays 100.0 417	APK1A; kinase/ protein serine/threonine kinase A. thaliana 75.6 394	1.2199	1.4067
MZ00027632	100101538	GRF5	putative growth-regulating factor 5 (GRF5) Z. mays 100.0 373		1.5177	1.1133
MZ00026659	8077273	Sb02g032960			1.3169	1.3211
MZ00018211	822126	scpl21			1.206	1.4339
MZ00026352	100276055	IDP225	LOC100276055 (IDP225)		1.4087	1.2338
MZ00020385	100216960	LOC100216960	hypothetical protein LOC100216960 Z. mays 100.0 363		1.4646	1.1783
MZ00042692	541720	LOC541720	R2R3MYB-domain protein (LOC541720)		1.8511	0.7926
MZ00019468	818732	RPB5D	hypothetical protein LOC100273995 Z. mays 100.0 247	NRPE5; DNA binding / DNA-directed RNA polymerase A. thaliana 54.1 209	1.6044	1.0474
MZ00013121	100281093	F4D11.210	electron carrier/ electron transporter/ iron ion binding protein (LOC100281093) Z. mays 100.0 183	ferredoxin-related A. thaliana 82.2 145	1.6634	0.9918
MZ00012986	824229	DWF4			2.1544	0.5026
MZ00032927	4336888	Os04g0602300	hypothetical protein LOC100384464 Z. mays 100.0 270		1.1654	1.4944
MZ00043117	100194032	LOC100194032	adhesive/proline-rich protein (LOC100194032) Z. mays 100.0 77		1.5876	1.0747
MZ00012881	831157	ANAC083	NAC domain-containing protein 68 (LOC100285116) Z. mays 100.0 227		1.4959	1.1668
MZ00042560	834037	SIP1	stachyose synthase (LOC100281190) Z. mays 100.0 789	SIP1 (seed imbibition 1-like); galactinol-sucrose galactosyltransferase/ hydrolase, hydrolyzing O-glycosyl compounds A. thaliana 67.8 762	1.4439	1.2202
MZ00030955	820121	APX2	APx1 - Cytosolic Ascorbate Peroxidase Z. mays 100.0 249	APX1 (ascorbate peroxidase 1); L-ascorbate peroxidase A. thaliana 87.2 249	1.3865	1.2795
MZ00014703	838687	CDKB2;2	hypothetical protein LOC100279288 Z. mays 100.0 328	CDKB2;1 (cyclin-dependent kinase B2;1); cyclin-dependent protein kinase/ kinase/ protein binding A. thaliana 82.5 298	1.6046	1.0654
MZ00020084	820491	MGH6.18	major facilitator superfamily protein Z. mays 74.1 478	transporter-related A. thaliana 57.7 478	1.7444	0.9262
MZ00039435	100382360	LOC100382360	hypothetical protein LOC100274933 Z. mays 72.9 106		1.3168	1.3543
MZ00030158	818276	T1J8.20	hypothetical protein LOC100272490 Z. mays 100.0 290	DNA binding / sequence-specific DNA binding A. thaliana 77.7 264	1.3737	1.298
MZ00013745	100274607	LOC100274607	Hypothetical protein LOC100274607		1.4284	1.2435
MZ00028355	833613	MAB16.11	transaminase/ transferase, transferring nitrogenous groups (LOC100285201) Z. mays 100.0 393	aminotransferase class I and II family protein A. thaliana 68.8 393	1.3889	1.2832
MZ00019045	817442	APK1B	hypothetical protein LOC100382475 Z. mays 100.0 464	protein kinase, putative A. thaliana 70.4 372	1.2735	1.4022
MZ00031580	100285217	LOC100285217	WRKY74 - superfamily of TFs having WRKY and zinc finger domains (LOC100285217) Z. mays 100.0 301		1.6268	1.0491
MZ00031576	819026	EDE1		EDE1 (ENDOSPERM DEFECTIVE 1); microtubule binding A. thaliana 100.0 473	1.492	1.184
MZ00025283	831513	MQK4.26	alpha-1,4-glucan-protein synthase (LOC100285211) Z. mays 100.0 348	reversibly glycosylated polypeptide, putative A. thaliana 65.6 337	1.8077	0.8693
MZ00028280	4336784	Os04g0584700	hypothetical protein LOC100304218 Z. mays 100.0 884		1.6062	1.0719
MZ00028741	100273961	LOC100273961	hypothetical protein LOC100273961 Z. mays 100.0 527		1.9642	0.7143
MZ00037131	819714	RALFL22	LOC100284232 Z. mays 100.0 117	RALFL33 (ralf-like 33); signal transducer A. thaliana 60.2 113	1.566	1.1148
MZ00018670	839846	CAD1			1.4099	1.2716
MZ00018555	100126927	gpm6		24 kDa vacuolar protein, putative A. thaliana 54.9 133	1.2311	1.4505
MZ00040041	818059	F19I3.17	vacuolar sorting receptor 7 Z. mays 100.0 629	vacuolar sorting receptor, putative A. thaliana 65.5 617	1.3723	1.3099
MZ00015889	4346033	Os08g0515900	hypothetical protein LOC100273448 Z. mays 100.0 333	dihydroflavonol 4-reductase family / dihydrokaempferol 4-reductase family A. thaliana 74.2 318	1.2639	1.419
MZ00048114	100273915	LOC100273915	hypothetical protein LOC100273915 Z. mays 100.0 114	APK2B (PROTEIN KINASE 2B); ATP binding / kinase/ protein kinase/ protein serine/threonine kinase A. thaliana 63.6 195	1.7125	0.9718
MZ00015640	823850	PHS2	LOC100285259 Z. mays 100.0 837	PHS2 (ALPHA-GLUCAN PHOSPHORYLASE 2); phosphorylase/ transferase, transferring glycosyl groups A. thaliana 82.1 827	1.3763	1.3085
MZ00017318	817293	F10A12.16	hypothetical protein LOC100273665 Z. mays 100.0 256	calcium-binding EF hand family protein A. thaliana 48.9 319	1.4613	1.2255
MZ00032532	4335551	Os04g0350100	cystatin8 Z. mays 100.0 126		1.3826	1.3045
MZ00037283	823933	ATATH7	hypothetical protein LOC100273600 Z. mays 100.0 411	ATATH6; ATPase, coupled to transmembrane movement of substances / transporter A. thaliana 50.9 911	1.4249	1.2623
MZ00003708	831754	CAX4	vacuolar cation/proton exchanger 2 (LOC100285751) Z. mays 100.0 440	ATCAX5; calcium:cation antiporter/ cation:cation antiporter A. thaliana 71.2 391	1.7187	0.969
MZ00015701	4350766	Os11g0575600	lipoxygenase Z. mays 100.0 886	LOX1; lipoxygenase A. thaliana 64.4 852	1.6742	1.0138
MZ00027778	837930	ATE1	hypothetical protein LOC100216777 Z. mays 100.0 164	ATE1; nucleic acid binding / nucleotide binding A. thaliana 80.7 171	1.5819	1.1066
MZ00030984	4343521	Os07g0545800	hypothetical protein LOC100273879 Z. mays 100.0 569	PAT1 (phytochrome a signal transduction 1); signal transducer/ transcription factor A. thaliana 61.4 427	1.3898	1.3
MZ00027888	814905	F19B11.23	hypothetical protein LOC100381878 Z. mays 100.0 258	translin family protein A. thaliana 70.9 264	1.3431	1.3473
MZ00037161	100284108	LOC100284108	ferrochelatase-2 (LOC100284108) Z. mays 100.0 483	FC1 (ferrochelatase 1); ferrochelatase A. thaliana 78.7 384	1.8694	0.8212
MZ00032136	606430	dxs2	deoxy xylulose synthase 1 Z. mays 81.9 669	CLA1 (CLOROPLASTOS ALTERADOS 1); 1-deoxy-D-xylulose-5-phosphate synthase A. thaliana 79.3 653	2.1032	0.5912
MZ00057398	4343904	Os07g0616000	hypothetical protein LOC100273649 Z. mays 100.0 367	unknown protein A. thaliana 48.3 387	1.3976	1.2972
MZ00055269	820053	T16O11.3	hypothetical protein LOC100274231 Z. mays 100.0 392	protein kinase family protein A. thaliana 68.0 364	1.4517	1.2454
MZ00005250	100382546	LOC100382546	hypothetical protein LOC100382546 Z. mays 100.0 463	AGC2-1 (OXIDATIVE SIGNAL-INDUCIBLE1); kinase A. thaliana 53.2 411	1.6741	1.0297
MZ00014879	836321	ARF2	hypothetical protein LOC100274571 Z. mays 100.0 542	ARF2 (AUXIN RESPONSE FACTOR 2); protein binding / transcription factor A. thaliana 62.9 61	1.3075	1.3966
MZ00028696	4328496	LOC100280351	hypothetical protein LOC100280351 Z. mays 100.0 439	CER3 (ECERIFERUM 3); binding / catalytic/ iron ion binding / oxidoreductase A. thaliana 72.4 623	1.6487	1.0558
MZ00044166	100191323	umc2562	hypothetical protein LOC100191323 Z. mays 100.0 357		1.7516	0.9544
MZ00020948	100285304	LOC100285304	negatively light-regulated protein (LOC100285304) Z. mays 100.0 130		1.3894	1.3168
MZ00046663	4349144	Os10g0521400	hypothetical protein LOC100272325 Z. mays 100.0 344	hydrolase, alpha/beta fold family protein A. thaliana 52.5 356	1.5445	1.1686
MZ00019415	830801	T5E8.220	LOC100281793 Z. mays 100.0 586	ATTOC64-V (ARABIDOPSIS THALIANA TRANSLOCON AT THE OUTER MEMBRANE OF CHLOROPLASTS 64-V); amidase/ binding / carbon-nitrogen ligase, with glutamine as amido-N-donor A. thaliana 60.7 590	1.5103	1.2054
MZ00028375	833749	K12B20.160	hypothetical protein LOC100191619 Z. mays 100.0 450	lipase class 3 family protein / calmodulin-binding heat-shock protein, putative A. thaliana 60.3 433	2.1446	0.5739
MZ00020271	100216988	cl39675_1	hypothetical protein LOC100216988 Z. mays 100.0 91		1.5339	1.1848
MZ00001034	100283895	LOC100283895	RING-H2 finger protein ATL2L (LOC100283895) Z. mays 100.0 160		2.0306	0.6888
MZ00040719	4341690	Os06g0651100	Helminthosporium carbonum susceptibility1 Z. mays 100.0 356		1.2314	1.489
MZ00047113	100037740	LOC100037740	R2R3MYB-domain protein (LOC100037740)		1.6979	1.0226
MZ00057172	4330768	Os02g0754800	hypothetical protein LOC100276165 Z. mays 100.0 196	unknown protein A. thaliana 48.5 138	1.8409	0.8796
MZ00016187	829452	LKR	lysine-ketoglutarate reductase/saccharopine dehydrogenase1 Z. mays 100.0 1059	lysine-ketoglutarate reductase/saccharopine dehydrogenase bifunctional enzyme A. thaliana 72.8 1052	1.668	1.0527
MZ00031229	836819	MAPKKK5	LOC100281440 Z. mays 100.0 741	MAPKKK5; ATP binding / kinase/ protein kinase/ protein serine/threonine kinase A. thaliana 46.3 654	1.5029	1.2178
MZ00033510	100274568	LOC100274568	hypothetical protein LOC100275239 Z. mays 67.1 160		1.9758	0.7466
MZ00029339	100193328	LOC100193328	alpha-L-fucosidase 2 (LOC100193328) Z. mays 96.9 383		1.2891	1.436
MZ00028790	4330911	Os02g0778500	hypothetical protein LOC100191654 Z. mays 100.0 424	chalcone isomerase A. thaliana 57.1 365	1.6395	1.0881
MZ00015556	832102	emb2734		emb2734 (embryo defective 2734); binding / lyase A. thaliana 71.8 1106	1.3108	1.4186
MZ00027782	100276283	LOC100276283	hypothetical protein LOC100384403 Z. mays 85.8 134		2.1627	0.5668
MZ00015681	821383	MSH2	DNA mismatch repair protein MSH2 Z. mays 100.0 941	MSH2 (MUTS HOMOLOG 2); ATP binding / damaged DNA binding / mismatched DNA binding / protein binding A. thaliana 70.9 936	1.8511	0.879
MZ00018648	4324972	Os01g0896200	LOC100286093 Z. mays 100.0 361		1.827	0.9035
MZ00030798	8077445	Sb02g033490			1.7376	0.9992
MZ00020008	100383317	LOC100383317	hypothetical protein LOC100383317 Z. mays 100.0 687	lipase class 3 family protein A. thaliana 56.3 650	1.66	1.079
MZ00037198	822484	AT3G28540	cell Division Protein AAA ATPase family Z. mays 100.0 529	AATP1 (AAA-ATPase 1); ATP binding / ATPase/ nucleoside-triphosphatase/ nucleotide binding A. thaliana 60.1 499	1.4173	1.3222
MZ00022881	100384681	LOC100384681	hypothetical protein LOC100384681 Z. mays 100.0 121		1.6001	1.1447
MZ00031633	4332113	Os03g0224700	hypothetical protein LOC100191641 Z. mays 100.0 407	heat shock transcription factor 1 C. reinhardtii 62.1 94	1.5554	1.1913
MZ00042448	100272901	LOC100272901	hypothetical protein LOC100272901 Z. mays 100.0 434	PLA2A (PHOSPHOLIPASE A 2A); lipase/ nutrient reservoir A. thaliana 66.1 383	1.8878	0.8605
MZ00001337	828169	T5J8.14	tetratricopeptide-like helical Z. mays 100.0 500	pentatricopeptide (PPR) repeat-containing protein A. thaliana 50.8 513	1.1821	1.5698
MZ00031735	828604	F13M23.150	hypothetical protein LOC100194326 Z. mays 100.0 343	nodulin MtN3 family protein A. thaliana 54.4 226	1.4242	1.3289
MZ00020991	8066800	Sb06g028935			2.0185	0.7364
MZ00016873	822537	AAR3	hypothetical protein LOC100277354 Z. mays 100.0 296	AAR3 (antiauxin-resistant 3) A. thaliana 54.1 246	1.803	0.9528
MZ00018368	100194336	si606017c07	hypothetical protein LOC100194336 Z. mays 100.0 272	ATHB16 (ARABIDOPSIS THALIANA HOMEOBOX PROTEIN 16); sequence-specific DNA binding / transcription activator/ transcription factor A. thaliana 56.1 280	1.4294	1.3268
MZ00001892	4342925	Os07g0280200	hypothetical protein LOC100273193 Z. mays 100.0 437	4-coumarate--CoA ligase family protein / 4-coumaroyl-CoA synthase family protein A. thaliana 50.2 551	1.5392	1.2177
MZ00029943	844329	BAC2	LOC100285848 Z. mays 100.0 332	BAC2; L-ornithine transmembrane transporter/ binding / carnitine:acyl carnitine antiporter A. thaliana 67.8 295	1.3912	1.3662
MZ00040322	817746	F20M17.8	hypothetical protein LOC100274364 Z. mays 100.0 490	leucine-rich repeat transmembrane protein kinase, putative A. thaliana 60.5 408	1.6444	1.1132
MZ00017082	827335	DL4233C	hypothetical protein LOC100275996 Z. mays 100.0 191	unknown protein A. thaliana 57.7 104	1.463	1.296
MZ00029551	821495	AZF2	LOC100284288 Z. mays 100.0 275		1.5943	1.166
MZ00022461	4352864	Os12g0631600	hypothetical protein LOC100272937 Z. mays 100.0 423		1.566	1.1952
MZ00042101	100272243	LOC100272243	hypothetical protein LOC100193950 Z. mays 57.1 296		1.6759	1.0873
MZ00017092	831217	MSH12.19	hypothetical protein LOC100192831 Z. mays 100.0 265	unknown protein A. thaliana 83.1 237	1.8721	0.892
MZ00051241	817631	HVT1	hypothetical protein LOC100384291 Z. mays 48.7 314	HVT1 (HELICASE IN VASCULAR TISSUE AND TAPETUM); ATP binding / helicase/ nucleic acid binding A. thaliana 100.0 1298	1.4817	1.2838
MZ00024646	841785	MUM4	RHM1 (LOC100285088) Z. mays 100.0 671	RHM1 (RHAMNOSE BIOSYNTHESIS 1); UDP-L-rhamnose synthase/ UDP-glucose 4,6-dehydratase/ catalytic A. thaliana 90.4 668	1.6504	1.1167
MZ00018271	818335	AT2G37585	BGGP Beta-1-3-galactosyl-O-glycosyl-glycoprotein (LOC100285998) Z. mays 100.0 405	glycosyltransferase family 14 protein / core-2/I-branching enzyme family protein A. thaliana 54.2 347	1.821	0.9473
MZ00017850	4344345	Os07g0687300	SNF1-related protein kinase regulatory subunit beta-1 (LOC100283166) Z. mays 100.0 295	5'-AMP-activated protein kinase beta-2 subunit, putative A. thaliana 57.6 282	1.3924	1.3796
MZ00000838	4345330	Os08g0343300	hypothetical protein LOC100273603 Z. mays 100.0 459	transcription initiation factor IIE (TFIIE) alpha subunit family protein / general transcription factor TFIIE family protein A. thaliana 63.0 466	1.7056	1.0707
MZ00024362	100382349	LOC100382349	LOC542569 Z. mays 78.9 184	AP2 domain-containing transcription factor, putative A. thaliana 73.3 176	1.4345	1.347
MZ00036052	4348204	Os10g0180000	LOC100281324 Z. mays 100.0 417	GUT2; catalytic/ glucuronoxylan glucuronosyltransferase A. thaliana 83.7 405	1.8384	0.9441
MZ00015279	835823	MUL3.12	macrophage migration inhibitory factor (LOC100284546) Z. mays 100.0 114	macrophage migration inhibitory factor family protein / MIF family protein A. thaliana 67.8 114	1.113	1.6708
MZ00030312	100193479	LOC100193479	LOC100280496 Z. mays 92.6 607	CYCT1;3 (CYCLIN T 1;3); cyclin-dependent protein kinase A. thaliana 52.1 259	1.8058	0.9824
MZ00029424	100276807	LOC100276807	hypothetical protein LOC100276807 Z. mays 100.0 187		1.55	1.2393
MZ00021661	816167	T24I21.7	hypothetical protein LOC100382294 Z. mays 100.0 426	nodulin family protein A. thaliana 56.9 554	1.9079	0.8816
MZ00017682	824279	AT3G51150	hypothetical protein LOC100304245 Z. mays 100.0 282		1.6331	1.1571
MZ00016770	834344	MNL12.8	drought-induced protein 1 (LOC100280957) Z. mays 100.0 104	chaperone protein dnaJ-related A. thaliana 54.2 96	1.487	1.3042
MZ00000690	100278016	LOC100278016	Hypothetical protein LOC100278016		1.6089	1.1864
MZ00037481	4327014	pco087136	hypothetical protein LOC100383168 Z. mays 100.0 371	ETT (ETTIN); DNA binding / transcription factor A. thaliana 54.3 490	1.2909	1.5056
MZ00018869	100278917	LOC100278917	Hypothetical protein LOC100278917		2.2466	0.5552
MZ00019984	4327364	Os01g0812200	hypothetical protein LOC100279399 Z. mays 100.0 35	F-box family protein A. thaliana 55.4 367	1.5443	1.2584
MZ00024726	100193444	LOC100193444	hypothetical protein LOC100193444 Z. mays 100.0 219	AXR3 (AUXIN RESISTANT 3); transcription factor A. thaliana 61.6 219	1.7449	1.0591
MZ00005763	827642	EDR2	hypothetical protein LOC100384563 Z. mays 100.0 747	EDR2; lipid binding A. thaliana 69.3 711	1.9762	0.8292
MZ00004333	4348087	Os10g0141900	hypothetical protein LOC100192965 Z. mays 100.0 121	60S ribosomal protein L36 (RPL36B) A. thaliana 68.8 96	1.3593	1.4485
MZ00031728	100279449	LOC100279449	hypothetical protein LOC100279449 Z. mays 100.0 200	WRKY71; transcription factor A. thaliana 67.1 73	1.6499	1.1601
MZ00037668	100279549	LOC100279549	hypothetical protein LOC100279549 Z. mays 100.0 506	UDP-glucose 6-dehydrogenase, putative A. thaliana 92.3 479	1.4724	1.3392
MZ00032435	841357	ATPI4K_ALPHA		ATPI4K ALPHA; 1-phosphatidylinositol 4-kinase/ inositol or phosphatidylinositol kinase A. thaliana 100.0 2027	1.5592	1.2539
MZ00025480	827773	PCAP1	LOC100283627 Z. mays 100.0 238	DREPP plasma membrane polypeptide family protein A. thaliana 55.6 224	2.2759	0.5378
MZ00048322	100279260	LOC100279260	hypothetical protein LOC100279260 Z. mays 100.0 534	ACR8; amino acid binding A. thaliana 53.2 431	2.1271	0.6898
MZ00055624	100382154	LOC100382154	hypothetical protein LOC100382154 Z. mays 100.0 98		2.3203	0.497
MZ00026509	100384068	LOC100384068	Hypothetical protein LOC100384068	protein kinase family protein A. thaliana 46.0 163	2.052	0.7657
MZ00020155	100273495	LOC100273495	Hypothetical protein LOC100273495		1.5564	1.2626
MZ00027503	100278992	LOC100278992	hypothetical protein LOC100279919 Z. mays 54.4 361	ATMPK20; MAP kinase A. thaliana 58.2 387	2.0701	0.7514
MZ00004295	100192638	LOC100192638	hypothetical protein LOC100192638 Z. mays 100.0 302	NIP4;2 (NOD26-LIKE INTRINSIC PROTEIN 4;2); water channel A. thaliana 45.9 242	1.5761	1.2461
MZ00022992	100217230	LOC100217230	hypothetical protein LOC100304309 Z. mays 60.6 603	unknown protein A. thaliana 67.4 607	1.1343	1.6879
MZ00019477	100381914	LOC100381914	hypothetical protein LOC100381914 Z. mays 100.0 112		1.6539	1.1684
MZ00022188	832582	CIPK25	CIPK-like protein 1 (LOC100284454) Z. mays 100.0 463	CIPK5 (CBL-INTERACTING PROTEIN KINASE 5); ATP binding / kinase/ protein kinase/ protein serine/threonine kinase A. thaliana 62.4 436	1.6059	1.2177
MZ00014769	828117	F2N1.22		ATP binding / kinase/ protein kinase/ protein serine/threonine kinase/ protein tyrosine kinase A. thaliana 100.0 478	1.4476	1.376
MZ00038125	100127499	LOC100127499	alpha-zein protein Z. mays 95.3 234		1.8637	0.9672
MZ00042805	100282586	LOC100282586	calmodulin binding protein (LOC100282586) Z. mays 100.0 579	IQD31 (IQ-domain 31); calmodulin binding A. thaliana 46.5 586	1.6641	1.17
MZ00030493	100283801	LOC100283801	ethylene-responsive transcription factor 3 (LOC100283801) Z. mays 100.0 195		1.219	1.619
MZ00024079	100272426	LOC100272426	Hypothetical protein LOC100272426		1.6566	1.1822
MZ00038443	835935	MSI1	MSI type nucleosome/chromatin assembly factor C Z. mays 100.0 430	MSI1 (MULTICOPY SUPRESSOR OF IRA1); protein binding A. thaliana 88.1 420	1.8402	0.9995
MZ00019063	838528	KCS4	hypothetical protein LOC100191621 Z. mays 100.0 504	KCS4 (3-KETOACYL-COA SYNTHASE 4); acyltransferase/ catalytic/ transferase, transferring acyl groups other than amino-acyl groups A. thaliana 83.7 508	1.3212	1.5193
MZ00043898	4349163	Os10g0524600	hypothetical protein LOC100274260 Z. mays 100.0 496	SLP2; serine-type peptidase A. thaliana 47.0 532	1.6255	1.2163
MZ00005809	100384608	LOC100384608	hypothetical protein LOC100384608 Z. mays 100.0 204	leucine-rich repeat transmembrane protein kinase, putative A. thaliana 66.4 517	1.3738	1.4685
MZ00030242	830423	F7A7.180	hypothetical protein LOC100304407 Z. mays 100.0 675		1.6164	1.2276
MZ00020619	4338474	Os05g0343400	WRKY53 - superfamily of TFs having WRKY and zinc finger domains Z. mays 100.0 496	WRKY33; transcription factor A. thaliana 63.9 479	1.5172	1.3271
MZ00040758	4337975	pco146606b	LOC100285016 Z. mays 100.0 435		1.6797	1.1651
MZ00013950	100277571	LOC100277571	hypothetical protein LOC100277571 Z. mays 100.0 92		1.2714	1.5751
MZ00015943	841603	F19C24.28	hypothetical protein LOC100275724 Z. mays 100.0 377	unknown protein A. thaliana 66.9 375	1.6083	1.2421
MZ00000942	100382726	LOC100382726	hypothetical protein LOC100382726 Z. mays 100.0 325	OS10 (HIGH RESPONSE TO OSMOTIC STRESS 10); DNA binding / transcription regulator A. thaliana 48.0 154	2.1299	0.7213
MZ00056418	4336372	Os04g0510600	hypothetical protein LOC100382755 Z. mays 100.0 277		1.492	1.3673
MZ00018782	820715	AT3G14860	hypothetical protein LOC100276297 Z. mays 100.0 500	NHL repeat-containing protein A. thaliana 60.4 456	1.6129	1.2499
MZ00037479	4349190	Os10g0528400	glutathione transferase41 Z. mays 100.0 266	TGSTU8 (GLUTATHIONE S-TRANSFERASE TAU 8); glutathione transferase A. thaliana 46.9 209	1.8297	1.0355
MZ00028276	4327312	Os01g0193900	hypothetical protein LOC100217142 Z. mays 100.0 238		1.4784	1.3883
MZ00031007	4347039	Os09g0412300	LOC100284831 Z. mays 100.0 179		1.5459	1.322
MZ00028443	827650	ERD3	ankyrin protein kinase-like (LOC100285922) Z. mays 100.0 609		1.8882	0.9863
MZ00027019	827930	AT4G03415	hypothetical protein LOC100191414 Z. mays 100.0 430	catalytic/ protein serine/threonine phosphatase A. thaliana 67.0 436	1.7085	1.1666
MZ00039779	100275504	LOC100275504	hypothetical protein LOC100275504 Z. mays 100.0 236	AP2 domain-containing transcription factor, putative A. thaliana 47.7 215	1.7188	1.1573
MZ00018961	100127507	LOC100127507	Asr protein Z. mays 100.0 103		1.5845	1.2922
MZ00022599	100191926	umc2077	hypothetical protein LOC100191926 Z. mays 100.0 254	RHF2A (RING-H2 GROUP F2A); protein binding / zinc ion binding A. thaliana 59.8 353	1.5732	1.3036
MZ00021242	839530	F19P19.16	hypothetical protein LOC100194212 Z. mays 100.0 177		1.3842	1.4927
MZ00024635	819814	CHR11		CHR11 (CHROMATIN-REMODELING PROTEIN 11); ATP binding / DNA binding / DNA-dependent ATPase/ helicase/ hydrolase, acting on acid anhydrides, in phosphorus-containing anhydrides / nucleic acid binding / nucleosome binding A. thaliana 100.0 1054	1.5337	1.3441
MZ00020247	4342865	Os07g0259100	ethylene receptor homolog2 (LOC100193682) Z. mays 88.3 766	EIN4 (ETHYLENE INSENSITIVE 4); ethylene binding / glycogen synthase kinase 3/ protein histidine kinase/ receptor A. thaliana 46.2 761	1.6314	1.2468
MZ00032852	100384352	LOC100384352	hypothetical protein LOC100384352 Z. mays 100.0 174	protein kinase family protein A. thaliana 56.7 120	1.3514	1.5278
MZ00019755	100216697	LOC100216697	hypothetical protein LOC100216697 Z. mays 100.0 278	RNA recognition motif (RRM)-containing protein A. thaliana 52.6 230	2.0129	0.8719
MZ00017637	100274244	LOC100274244	hypothetical protein LOC100274244 Z. mays 100.0 330	C2 domain-containing protein A. thaliana 58.1 172	1.6653	1.2201
MZ00017983	100194358	LOC100194358	MPPN domain containing protein Z. mays 87.9 321		1.7665	1.1203
MZ00030601	100277014	LOC100277014	hypothetical protein LOC100277014 Z. mays 100.0 225		1.6401	1.2474
MZ00027785	824039	SPT1	LOC100285632 Z. mays 100.0 487	LCB2; protein binding / serine C-palmitoyltransferase A. thaliana 83.1 485	1.7763	1.1135
MZ00030371	8085716	Sb01g048860			2.1241	0.7664
MZ00041805	100193214	PCO135705	hypothetical protein LOC100193214 Z. mays 100.0 142	unknown protein A. thaliana 68.7 146	1.4572	1.4361
MZ00014835	100283035	pco137326	fasciclin-like arabinogalactan protein 7 (LOC100283035) Z. mays 93.3 269		2.0695	0.8246
MZ00005400	100127011	pal1	phenylalanine ammonia-lyase Z. mays 90.5 94		1.5312	1.3666
MZ00028076	816121	F16F14.25	wound and phytochrome signaling involved receptor like kinase (WPK1) Z. mays 100.0 789		1.7014	1.2003
MZ00029612	100280326	LOC100280326	hypothetical protein LOC100280326 Z. mays 100.0 309	zinc finger (CCCH-type) family protein A. thaliana 47.2 216	1.5631	1.352
MZ00040233	100278656	LOC100278656	hypothetical protein LOC100278656 Z. mays 100.0 359	unknown protein A. thaliana 65.0 329	2.3685	0.5469
MZ00001790	817922	F4P9.34	hypothetical protein LOC100278639 Z. mays 100.0 524	unknown protein A. thaliana 61.7 475	2.0384	0.8831
MZ00018932	100217309	LOC100217309	hypothetical protein LOC100217309 Z. mays 100.0 416	phosphatidic acid phosphatase family protein / PAP2 family protein A. thaliana 61.1 405	1.838	1.085
MZ00020929	8081919	Sb04g034650			1.8323	1.0923
MZ00029846	841367	LACS2	LOC100281785 Z. mays 100.0 663	LACS2 (LONG-CHAIN ACYL-COA SYNTHETASE 2); long-chain-fatty-acid-CoA ligase A. thaliana 67.5 664	1.8362	1.0896
MZ00022535	828719	F20B18.240	hypothetical protein LOC100279454 Z. mays 100.0 485		1.9616	0.9688
MZ00032683	843881	CKX5		CKX5 (CYTOKININ OXIDASE 5); cytokinin dehydrogenase A. thaliana 100.0 539	1.5955	1.3367
MZ00027316	821679	ATMRP6	multidrug resistance protein associated1 (mrpa1) Z. mays 100.0 1476	ATMRP6; ATPase, coupled to transmembrane movement of substances A. thaliana 63.0 1289	1.9532	0.9794
MZ00025939	100274745	LOC100274745	hypothetical protein LOC100274745 Z. mays 100.0 99		1.9821	0.9544
MZ00035905	4346017	Os08g0512700	hypothetical protein LOC100274191 Z. mays 100.0 301	HMG2 (3-HYDROXY-3-METHYLGLUTARYL-COA REDUCTASE 2); hydroxymethylglutaryl-CoA reductase A. thaliana 77.4 288	1.7319	1.2056
MZ00048555	822289	AT3G26760	hypothetical protein LOC100382854 Z. mays 100.0 32	short-chain dehydrogenase/reductase (SDR) family protein A. thaliana 48.1 297	1.8927	1.0491
MZ00003795	818588	HSPRO2	nematode-resistance protein (LOC100284742) Z. mays 100.0 466	unknown protein A. thaliana 49.8 426	1.8906	1.052
MZ00031931	817889	F4P9.3	hypothetical protein LOC100192996 Z. mays 100.0 495	tryptophan/tyrosine permease family protein A. thaliana 65.7 425	1.3468	1.5966
MZ00035603	100285210	pco120628	LOC100285210 Z. mays 100.0 575		1.421	1.5256
MZ00025441	100278686	LOC100278686	hypothetical protein LOC100278686 Z. mays 100.0 110		1.1971	1.7508
MZ00022767	4327552	Os01g0806200	cyclin-like F-box (LOC100281583) Z. mays 100.0 427	F-box family protein A. thaliana 55.2 324	1.6754	1.273
MZ00016434	839913	ARF6		ARF6 (AUXIN RESPONSE FACTOR 6); transcription factor A. thaliana 100.0 9	1.7272	1.2216
MZ00038564	100383919	LOC100383919	LOC100282517 Z. mays 88.2 67		1.3641	1.5863
MZ00018521	100279725	LOC100279725	hypothetical protein LOC100279725 Z. mays 100.0 483		1.1745	1.7774
MZ00038041	100193904	LOC100193904	Hypothetical protein LOC100193904		1.5522	1.4009
MZ00029139	821857	AT3G22850		unknown protein A. thaliana 100.0 247	1.7877	1.1728
MZ00004771	100381758	LOC100381758	hypothetical protein LOC100381758 Z. mays 100.0 123		2.1782	0.7834
MZ00026574	100281009	LOC100281009	hypothetical protein LOC100501851 Z. mays 90.0 109		1.9792	0.9836
MZ00019039	4340474	Os06g0213900	hypothetical protein LOC100194337 Z. mays 100.0 111		1.7058	1.2579
MZ00038471	100274513	LOC100274513	Hypothetical protein LOC100274513		1.5118	1.4558
MZ00020434	4347526	Os09g0508300	palmitoyltransferase ZDHHC9 Z. mays 100.0 442	zinc finger (DHHC type) family protein A. thaliana 73.5 430	1.635	1.3331
MZ00005521	100384853	LOC100384853	hypothetical protein LOC100191752 Z. mays 96.5 456	DNA primase, large subunit family A. thaliana 72.4 446	1.6263	1.3421
MZ00017304	100279033	cl59287_1	hypothetical protein LOC100279033 Z. mays 100.0 658	unknown protein A. thaliana 60.5 687	1.2926	1.6772
MZ00004484	4346322	Os08g0560300	hypothetical protein LOC100277057 Z. mays 100.0 211	binding A. thaliana 55.4 185	2.2006	0.7693
MZ00030612	829031	F19B15.130	hypothetical protein LOC100273899 Z. mays 100.0 403		1.6293	1.3424
MZ00055499	4348108	Os10g0147900	hypothetical protein LOC100381961 Z. mays 100.0 109	ARO1 (ARMADILLO REPEAT ONLY 1); binding A. thaliana 59.5 116	1.6299	1.3447
MZ00018837	818888	MPK20	hypothetical protein LOC100279919 Z. mays 100.0 420	ATMPK20; MAP kinase A. thaliana 82.0 604	1.8196	1.1569
MZ00055094	4339891	pco134033	hypothetical protein LOC100272751 Z. mays 100.0 640	XLG3 (extra-large GTP-binding protein 3); guanyl nucleotide binding / signal transducer A. thaliana 72.9 646	1.9285	1.0489
MZ00020362	4341132	Os06g0506200	hypothetical protein LOC100193850 Z. mays 100.0 339	unknown protein A. thaliana 80.6 325	1.8571	1.1239
MZ00032935	4330821	Os02g0763200	hypothetical protein LOC100304305 Z. mays 100.0 386	FUT10 (FUCOSYLTRANSFERASE 10); fucosyltransferase/ transferase, transferring glycosyl groups A. thaliana 47.2 436	1.8823	1.1001
MZ00014055	819011	F6E13.19	hypothetical protein LOC100191638 Z. mays 100.0 318	late embryogenesis abundant family protein / LEA family protein A. thaliana 76.3 320	1.6887	1.2943
MZ00015672	4347636	Os09g0526300	outer cell layer3 Z. mays 100.0 862	ANL2 (ANTHOCYANINLESS 2); transcription factor/ transcription regulator A. thaliana 66.8 799	1.206	1.7773
MZ00031717	100273773	LOC100273773	hypothetical protein LOC100273773 Z. mays 100.0 252	transcriptional factor B3 family protein A. thaliana 51.8 191	2.0226	0.9613
MZ00032793	100383263	LOC100383263	hypothetical protein LOC100383263 Z. mays 100.0 430		1.6395	1.3482
MZ00019971	100383408	LOC100383408	hypothetical protein LOC100383408 Z. mays 100.0 528		1.5508	1.4374
MZ00030948	4332485	LOC100281273	beta3-glucuronyltransferase (LOC100281273) Z. mays 100.0 350		2.064	0.9259
MZ00055826	4338512	Os05g0354400	hypothetical protein LOC100191843 Z. mays 100.0 528	unknown protein A. thaliana 69.9 356	1.8555	1.1377
MZ00028486	842213	XF1	hypothetical protein LOC100274333 Z. mays 100.0 528	SQE3 (squalene epoxidase 3); squalene monooxygenase A. thaliana 79.7 502	2.0025	0.9941
MZ00019095	4336909	Os04g0605100	hypothetical protein LOC100273049 Z. mays 100.0 203	WRKY17; calmodulin binding / transcription factor A. thaliana 66.0 306	1.9345	1.0627
MZ00027641	840381	F11O6.12	hypothetical protein LOC100192714 Z. mays 100.0 23	MAGE-8 antigen-related A. thaliana 64.3 224	1.4772	1.5209
MZ00042303	819922	AT3G07340	hypothetical protein LOC100382035 Z. mays 100.0 459	basic helix-loop-helix (bHLH) family protein A. thaliana 45.2 373	1.4628	1.537
MZ00017211	4340115	Os06g0146600	hypothetical protein LOC100275437 Z. mays 100.0 161		1.8504	1.1497
MZ00026596	100283393	cl784_1	LOC100283393 Z. mays 100.0 239	ERF4 (ETHYLENE RESPONSIVE ELEMENT BINDING FACTOR 4); DNA binding / protein binding / transcription factor/ transcription repressor A. thaliana 63.5 197	1.5963	1.4079
MZ00035446	4325662	Os01g0186900	LOC100280483 Z. mays 100.0 472	unknown protein A. thaliana 68.2 402	1.5719	1.4328
MZ00020742	4325370	Os01g0651500	wax synthase (LOC100283756) Z. mays 100.0 353		1.4863	1.5191
MZ00012831	827905	RGXT2	hypothetical protein LOC100276040 Z. mays 100.0 352	unknown protein A. thaliana 74.8 353	1.362	1.6437
MZ00021196	826642	F7L13.80	hypothetical protein LOC100382073 Z. mays 100.0 157		1.865	1.1422
MZ00021528	835106	ATEXO70F1	protein binding protein (LOC100281479) Z. mays 100.0 678	ATEXO70F1 (exocyst subunit EXO70 family protein F1); protein binding A. thaliana 54.6 669	1.6449	1.3662
MZ00033012	838411	F15H18.17	hypothetical protein LOC100216714 Z. mays 100.0 689	glycosyl hydrolase family 81 protein A. thaliana 61.7 740	1.8483	1.1642
MZ00022401	815147	T6P5.14	hypothetical protein LOC100193907 Z. mays 60.8 369	protein kinase, putative A. thaliana 100.0 461	1.776	1.2379
MZ00038890	100276557	cl7475_1a	LOC100276557 (cl7475_1a)		2.1243	0.8904
MZ00013404	830959	T30N20.190	hypothetical protein LOC100191977 Z. mays 100.0 515	argininosuccinate lyase, putative / arginosuccinase, putative A. thaliana 71.5 508	1.3276	1.6896
MZ00016954	100284477	pco141112	LOC100284477 Z. mays 100.0 348	LEM3 (ligand-effect modulator 3) family protein / CDC50 family protein A. thaliana 73.6 348	1.5348	1.4833
MZ00025030	100282684	pco120183	LOC100282684 Z. mays 100.0 323	unknown protein A. thaliana 58.1 314	1.4667	1.5516
MZ00006967	4352211	Os12g0479400	hypothetical protein LOC100383196 Z. mays 100.0 812	ARF2 (AUXIN RESPONSE FACTOR 2); protein binding / transcription factor A. thaliana 66.0 802	1.3451	1.6766
MZ00018016	100272424	LOC100272424	LOC100283588 Z. mays 97.4 457	unknown protein A. thaliana 80.7 461	2.249	0.7756
MZ00012609	835548	MRB17.9	nodulation receptor kinase Z. mays 51.0 394	protein kinase family protein A. thaliana 66.6 422	2.1164	0.9093
MZ00037039	100193619	LOC100193619	hydrophobic protein LTI6A (LOC100193619) Z. mays 100.0 55		1.4978	1.5319
MZ00026154	4326647	LOC100284134	3-N-debenzoyl-2-deoxytaxol N-benzoyltransferase (LOC100284134) Z. mays 100.0 427		1.8319	1.1978
MZ00005421	4343037	Os07g0419300	thaumatin-like protein 1a (LOC100283370) Z. mays 100.0 280	unknown protein A. thaliana 56.0 243	1.6056	1.4261
MZ00000417	824590	AT3G54230		nucleic acid binding / nucleotide binding / zinc ion binding A. thaliana 100.0 1006	1.2548	1.7773
MZ00001896	817438	PLL4		PLL4 (POLTERGEIST LIKE 4); catalytic/ protein serine/threonine phosphatase A. thaliana 100.0 653	1.5855	1.4474
MZ00025271	830635	GDH2	hypothetical protein LOC100193614 Z. mays 100.0 410	GDH2 (GLUTAMATE DEHYDROGENASE 2); ATP binding / glutamate dehydrogenase [NAD(P)+]/ glutamate dehydrogenase/ oxidoreductase A. thaliana 86.4 410	1.9467	1.0874
MZ00000666	100037803	LOX4	lipoxygenase (LOX4) Z. mays 100.0 886	LOX1; lipoxygenase A. thaliana 61.3 852	1.2444	1.7908
MZ00005487	830375	ALA1		ALA1 (aminophospholipid ATPase1); ATPase, coupled to transmembrane movement of ions, phosphorylative mechanism A. thaliana 100.0 1157	1.5775	1.4592
MZ00057114	816552	F11A3.12	nucleotide binding protein Z. mays 100.0 621	transducin family protein / WD-40 repeat family protein A. thaliana 71.7 642	1.5337	1.5031
MZ00028000	4339454	Os05g0537400	hypothetical protein LOC100381549 Z. mays 100.0 117	ABI2 (ABA INSENSITIVE 2); protein serine/threonine phosphatase A. thaliana 65.8 228	1.6622	1.3776
MZ00055936	832386	NIC3	hypothetical protein LOC100278082 Z. mays 48.8 166	NIC3 (NICOTINAMIDASE 3); catalytic/ nicotinamidase A. thaliana 100.0 197	2.062	0.9787
MZ00037744	4345899	LOC100191909	hypothetical protein LOC100191909 Z. mays 100.0 477		1.9418	1.1017
MZ00004864	100383774	LOC100383774	hypothetical protein LOC100383774 Z. mays 100.0 420		2.1556	0.8912
MZ00051042	825341	AT3G61680	hypothetical protein LOC100304295 Z. mays 100.0 352	lipase class 3 family protein A. thaliana 58.0 33	2.3336	0.715
MZ00022418	4340799	Os06g0294200	hypothetical protein LOC100278114 Z. mays 100.0 204		2.0126	1.0361
MZ00032627	4332325	Os03g0262200	hypothetical protein LOC100272734 Z. mays 100.0 599	MEKK1 (MAP KINASE KINASE KINASE 1); DNA binding / MAP kinase kinase kinase/ kinase/ kinase binding / protein binding A. thaliana 54.6 592	1.5144	1.5345
MZ00035959	4345042	LOC100280846	WUSCHEL-related homeobox 11 (LOC100280846) Z. mays 100.0 293	WOX11 (WUSCHEL related homeobox 11); DNA binding / transcription factor A. thaliana 47.4 292	1.6813	1.3709
MZ00015644	732813	LOC732813	Glucose-6-phosphate dehydrogenase-like protein (LOC732813)		1.9881	1.0668
MZ00054882	4325764	Os01g0949800	glutathione transferase7 (gst7) Z. mays 100.0 226	ATGSTU8 (GLUTATHIONE S-TRANSFERASE TAU 8); glutathione transferase A. thaliana 50.9 220	1.9371	1.122
MZ00005780	4335132	Os04g0194500	hypothetical protein LOC100194100 Z. mays 100.0 388	ATPase, coupled to transmembrane movement of substances A. thaliana 59.8 419	1.5144	1.5488
MZ00029358	100273244	LOC100273244	hypothetical protein LOC100273244 Z. mays 100.0 472	mannitol transporter, putative A. thaliana 65.9 507	1.6972	1.3676
MZ00018718	100281154	PTAC5	peptidoglycan binding domain containing protein (LOC100281154) Z. mays 100.0 341	PTAC5 (PLASTID TRANSCRIPTIONALLY ACTIVE5); heat shock protein binding / unfolded protein binding A. thaliana 63.3 338	1.0735	1.9914
MZ00028938	4335136	Os04g0196200	hypothetical protein LOC100279833 Z. mays 100.0 371		2.0624	1.0027
MZ00029686	100285058	LOC100285058	DNA binding protein (LOC100285058) Z. mays 100.0 263	basic helix-loop-helix (bHLH) family protein A. thaliana 45.5 189	1.7869	1.2804
MZ00015495	816035	NRPB3	LOC100282883 Z. mays 100.0 327	NRPB3; DNA binding / DNA-directed RNA polymerase/ protein dimerization A. thaliana 81.0 316	1.7502	1.3217
MZ00029357	818492	T7F6.23	MTN3 Z. mays 100.0 287	nodulin MtN3 family protein A. thaliana 53.7 268	1.4971	1.5794
MZ00039310	100279128	LOC100279128	Hypothetical protein LOC100279128		1.824	1.2529
MZ00015664	541634	HK1	histidine kinase 1 Z. mays 100.0 973	WOL (WOODEN LEG); cytokinin receptor/ osmosensor/ phosphoprotein phosphatase/ protein histidine kinase A. thaliana 63.3 934	1.8408	1.237
MZ00019632	827826	F21C20.130	hypothetical protein LOC100382070 Z. mays 100.0 187	calcium-binding protein, putative A. thaliana 63.6 173	1.2928	1.7875
MZ00043996	834758	ATBI-1	hypothetical protein LOC100272936 Z. mays 100.0 251	ATBI1 (BAX INHIBITOR 1) A. thaliana 75.3 246	2.0384	1.042
MZ00015176	832532	K18P6.15	hypothetical protein LOC100275668 Z. mays 100.0 142	unknown protein A. thaliana 72.8 146	1.6079	1.4729
MZ00028294	4328428	Os02g0168400	hypothetical protein LOC100194083 Z. mays 100.0 459		2.1538	0.928
MZ00026147	831106	AT5G12310	LOC100282180 Z. mays 100.0 282	zinc finger (C3HC4-type RING finger) family protein A. thaliana 68.6 210	1.3554	1.7312
MZ00012700	100285421	LOC100285421	wiscott-Aldrich syndrome, C-terminal (LOC100285421) Z. mays 100.0 191		2.0815	1.0057
MZ00024062	814716	EXGT-A3	hypothetical protein LOC100382994 Z. mays 100.0 230	XTR2 (XYLOGLUCAN ENDOTRANSGLYCOSYLASE RELATED 2); hydrolase, acting on glycosyl bonds / xyloglucan:xyloglucosyl transferase A. thaliana 66.7 30	1.8417	1.251
MZ00028956	4328073	Os02g0115700	catalase isozyme 3 (LOC542370) Z. mays 100.0 494	CAT1 (CATALASE 1); catalase A. thaliana 70.1 491	1.6992	1.3942
MZ00018321	4344266	LOC100286307	ERF-like protein (LOC100286307) Z. mays 100.0 234		1.7381	1.3608
MZ00019753	4332485	IRX9	calmodulin binding protein (LOC100285565) Z. mays 100.0 577	IQD31 (IQ-domain 31); calmodulin binding A. thaliana 45.3 586	1.6483	1.4538
MZ00055274	100274730	LOC100274730	hypothetical protein LOC100278661 Z. mays 94.6 110	unknown protein A. thaliana 52.1 121	2.1966	0.9114
MZ00021109	842616	ATRBL2	hypothetical protein LOC100272312 Z. mays 100.0 339	ATRBL2 (Arabidopsis thaliana Rhomboid-like 2); serine-type endopeptidase A. thaliana 66.1 297	1.909	1.1995
MZ00005755	815823	CHR5		CHR5 (chromatin remodeling 5); ATP binding / DNA binding / chromatin binding / helicase/ nucleic acid binding A. thaliana 100.0 1723	1.664	1.4447
MZ00004780	100279161	LOC100279161	Hypothetical protein LOC100279161		1.3709	1.7428
MZ00026127	4327485	Os01g0816100	hypothetical protein LOC100381829 Z. mays 100.0 166	ATAF2; transcription activator A. thaliana 71.7 219	1.436	1.6846
MZ00028040	4345019	OsXTH8	hypothetical protein LOC100191238 Z. mays 100.0 286	XTR7 (XYLOGLUCAN ENDOTRANSGLYCOSYLASE 7); hydrolase, acting on glycosyl bonds / hydrolase, hydrolyzing O-glycosyl compounds / xyloglucan:xyloglucosyl transferase A. thaliana 50.9 287	2.0001	1.1219
MZ00036091	4338633	LOC100304059	polcalcin Jun o 2 (LOC100304059) Z. mays 96.3 187	polcalcin, putative / calcium-binding pollen allergen, putative A. thaliana 45.4 174	1.2321	1.8908
MZ00037628	830328	VTE5	probable phytol kinase, chloroplastic precursor Z. mays 100.0 302	VTE5 (vitamin E pathway gene5); phosphatidate cytidylyltransferase/ phytol kinase A. thaliana 63.8 243	1.8281	1.2963
MZ00043740	4344371	Os07g0691300	hypothetical protein LOC100191899 Z. mays 100.0 101	unknown protein A. thaliana 51.3 149	1.5884	1.5395
MZ00015200	842268	ARF1	LOC100285977 Z. mays 100.0 675	ARF1 (AUXIN RESPONSE FACTOR 1); DNA binding / transcription factor A. thaliana 71.3 635	1.3402	1.7917
MZ00037831	4340656	LOC100381712	hypothetical protein LOC100381712 Z. mays 100.0 282		1.7168	1.4236
MZ00057182	8054897	Sb02g030840			1.8203	1.321
MZ00000561	828775	F10M23.20	hypothetical protein LOC100217224 Z. mays 100.0 337		1.329	1.8158
MZ00015318	542714	thi1-1	thiazole biosynthetic enzyme 1-1, chloroplastic precursor (thi1) Z. mays 100.0 353	THI1; protein homodimerization A. thaliana 83.0 347	1.5791	1.5657
MZ00028976	4329828	Os02g0590800	serine/threonine-protein kinase Nek4 Z. mays 100.0 531	ATNEK4 (NIMA-RELATED KINASE 4); ATP binding / kinase/ protein kinase/ protein serine/threonine kinase A. thaliana 48.6 549	1.3459	1.7991
MZ00016050	838107	F9L1.33	lactoylglutathione lyase (LOC100283197) Z. mays 100.0 220	lactoylglutathione lyase family protein / glyoxalase I family protein A. thaliana 70.0 169	1.9962	1.1494
MZ00014883	541703	umc1721	LOC541703 Z. mays 100.0 633	glycosyl hydrolase family 3 protein A. thaliana 78.0 606	2.243	0.9046
MZ00048562	100384017	LOC100384017	hypothetical protein LOC100384017 Z. mays 100.0 515	unknown protein A. thaliana 69.4 407	1.872	1.2868
MZ00021335	100193955	LOC100193955	hypothetical protein LOC100193955 Z. mays 100.0 162	KUP7; potassium ion transmembrane transporter A. thaliana 74.7 387	1.2056	1.9541
MZ00032446	836259	TOC1	LOC100281433 Z. mays 86.6 514	TOC1 (TIMING OF CAB EXPRESSION 1); transcription regulator/ two-component response regulator A. thaliana 50.0 594	1.7825	1.3795
MZ00024731	8085812	Sb03g010040			1.5845	1.5776
MZ00020095	100279363	LOC100279363	hypothetical protein LOC100279363 Z. mays 100.0 425		1.793	1.3716
MZ00049490	818960	F18O19.31	endochitinase A Z. mays 100.0 279	chitinase, putative A. thaliana 62.2 258	2.4759	0.6938
MZ00026678	819572	T6K12.21	hypothetical protein LOC100273345 Z. mays 50.5 210	germin-like protein, putative A. thaliana 100.0 226	1.5792	1.5917
MZ00056701	4331855	Os03g0184100	hypothetical protein LOC100274071 Z. mays 100.0 194		1.47	1.703
MZ00041736	100283996	pco073447	LOC100283996 Z. mays 100.0 94		1.6014	1.5746
MZ00039434	100280265	LOC100280265	hypothetical protein LOC100280265 Z. mays 100.0 421	PLDALPHA1 (PHOSPHOLIPASE D ALPHA 1); phospholipase D A. thaliana 70.0 684	2.1225	1.0561
MZ00049861	4336933	Os04g0608700			1.4868	1.6946
MZ00030200	4325391	LOC100281668	MAC/Perforin domain containing protein (LOC100281668) Z. mays 100.0 611	unknown protein A. thaliana 47.3 609	2.1476	1.0354
MZ00024811	833517	AT5G35525	PGPS/D12 Z. mays 100.0 174	unknown protein A. thaliana 55.8 156	1.7694	1.4157
MZ00026217	100284946	LOC100284946	catalytic/ protein phosphatase type 2C (LOC100284946) Z. mays 100.0 443	protein phosphatase 2C-related / PP2C-related A. thaliana 69.5 419	1.493	1.6938
MZ00017605	838051	atnudt18	nudix hydrolase 4 (LOC100282276) Z. mays 100.0 160	atnudt18 (Arabidopsis thaliana Nudix hydrolase homolog 18); hydrolase A. thaliana 55.8 156	1.8624	1.3296
MZ00005169	100194210	LOC100194210	hypothetical protein LOC100383588 Z. mays 81.8 77		1.6648	1.5286
MZ00029598	100382032	LOC100382032	hypothetical protein LOC100382032 Z. mays 100.0 256		1.498	1.6987
MZ00019140	100277566	LOC100277566	Hypothetical protein LOC100277566		2.6078	0.5906
MZ00007231	834832	PFK2	hypothetical protein LOC100191982 Z. mays 100.0 476	PFK2 (PHOSPHOFRUCTOKINASE 2); 6-phosphofructokinase A. thaliana 79.7 418	1.6781	1.5205
MZ00048841	4339200	LOC100191807	hypothetical protein LOC100191807 Z. mays 100.0 461	GPDHC1; NAD or NADH binding / glycerol-3-phosphate dehydrogenase (NAD+) A. thaliana 84.7 437	2.12	1.0798
MZ00030395	100275323	LOC100275323			1.9521	1.2486
MZ00023996	4331945	Os03g0197100	LOC100284344 Z. mays 100.0 530	TPLT5 (POLYOL TRANSPORTER 5); D-ribose transmembrane transporter/ D-xylose transmembrane transporter/ carbohydrate transmembrane transporter/ galactose transmembrane transporter/ glucose transmembrane transporter/ glycerol transmembrane transporter/ A. thaliana 63.0 514	2.0331	1.1691
MZ00032210	8061007	Sb03g041510			2.0749	1.1299
MZ00018940	4329355	Os02g0475300	hypothetical protein LOC100383384 Z. mays 100.0 612	unknown protein A. thaliana 46.1 612	1.849	1.3602
MZ00037771	817599	C4H	hypothetical protein LOC100272801 Z. mays 100.0 500	C4H (CINNAMATE-4-HYDROXYLASE); trans-cinnamate 4-monooxygenase A. thaliana 78.9 502	1.6189	1.5906
MZ00001157	4330377	Os02g0690500		PLL5; catalytic/ protein serine/threonine phosphatase A. thaliana 49.2 660	2.0925	1.1186
MZ00030317	4336242	Os04g0490500	hypothetical protein LOC100273422 Z. mays 100.0 373	protein kinase, putative A. thaliana 56.0 334	1.4427	1.7687
MZ00037094	844177	F3F9.8	hypothetical protein LOC100275201 Z. mays 100.0 89		1.9506	1.2623
MZ00007376	826301	ATCSLC12		ATCSLC12 (CELLULOSE-SYNTHASE LIKE C12); cellulose synthase/ transferase, transferring glycosyl groups A. thaliana 100.0 698	1.6087	1.6049
MZ00017169	100280196	LOC100280196	hypothetical protein LOC100280196 Z. mays 100.0 404	zinc finger (GATA type) family protein A. thaliana 45.5 290	1.7824	1.4322
MZ00012868	834880	MIF21.16	hypothetical protein LOC100193554 Z. mays 100.0 310	unknown protein A. thaliana 51.8 283	2.0981	1.1202
MZ00044009	100216830	LOC100216830	hypothetical protein LOC100216830 Z. mays 100.0 388	myosin heavy chain-related A. thaliana 50.7 418	1.9099	1.3103
MZ00016086	4347151	Os09g0436700			1.7582	1.464
MZ00032040	8061843	Sb03g030790			2.0856	1.1368
MZ00035050	4329553	LOC100283045	glucan endo-1,3-beta-glucosidase 7 (LOC100283045) Z. mays 100.0 405	ATBG_PAP; glucan endo-1,3-beta-D-glucosidase/ hydrolase, hydrolyzing O-glycosyl compounds A. thaliana 52.9 420	1.8105	1.4144
MZ00021537	100216791	LOC100216791	hypothetical protein LOC100216782 Z. mays 100.0 155		2.0715	1.1574
MZ00019616	4336457	LOC100281316	FIP1 (LOC100281316) Z. mays 100.0 215	GRAM domain-containing protein / ABA-responsive protein-related A. thaliana 52.5 158	1.9222	1.3107
MZ00052081	100272686	pco105498b	LOC100272686	UBP18 (UBIQUITIN-SPECIFIC PROTEASE 18); cysteine-type endopeptidase/ ubiquitin thiolesterase A. thaliana 50.0 464	1.4977	1.7371
MZ00000792	818403	F16M14.17	naringenin,2-oxoglutarate 3-dioxygenase Z. mays 100.0 398	oxidoreductase, 2OG-Fe(II) oxygenase family protein A. thaliana 52.4 349	2.8574	0.3788
MZ00020031	100275269	LOC100275269	hypothetical protein LOC100275269 Z. mays 100.0 212		1.9469	1.2896
MZ00030913	838998	TPS9	LOC100281927 Z. mays 57.3 829	ATTPS9; transferase, transferring glycosyl groups / trehalose-phosphatase A. thaliana 100.0 866	1.3752	1.8636
MZ00016889	816647	F26H11.12	hypothetical protein LOC100217146 Z. mays 100.0 374	unknown protein A. thaliana 79.4 325	1.6394	1.5997
MZ00019396	4325803	Os01g0133200	hypothetical protein LOC100278391 Z. mays 100.0 209		2.1013	1.1422
MZ00004626	100127532	LOC100127532	AN110 (LOC100127532) Z. mays 100.0 289	zinc finger (C2H2 type, AN1-like) family protein A. thaliana 71.6 278	1.4246	1.8219
MZ00017552	100279571	LOC100279571	hypothetical protein LOC100279571 Z. mays 100.0 177	ERF7 (ETHYLINE RESPONSE FACTOR 7); DNA binding / protein binding / transcription factor/ transcription repressor A. thaliana 52.3 236	1.5709	1.6756
MZ00026745	839160	F28B23.13		phosphoribulokinase/uridine kinase family protein A. thaliana 71.8 642	1.7388	1.5091
MZ00023506	100275964	LOC100275964			1.6294	1.6238
MZ00044694	818019	ATGA2OX3		ATGA2OX3 (gibberellin 2-oxidase 3); gibberellin 2-beta-dioxygenase A. thaliana 100.0 334	1.6939	1.5649
MZ00048364	4332844	Os03g0351300	hypothetical protein LOC100383648 Z. mays 100.0 396		1.3641	1.8973
MZ00022459	4333528	Os03g0638200	major facilitator superfamily protein (LOC100125647) Z. mays 100.0 478	transporter-related A. thaliana 58.1 485	1.5339	1.7311
MZ00005153	842216	ATRBP1	hypothetical protein LOC100192067 Z. mays 100.0 369		2.0751	1.191
MZ00022047	4330099	Os02g0638900	hypothetical protein LOC100193747 Z. mays 100.0 779	WD-40 repeat family protein A. thaliana 54.2 877	1.7776	1.4917
MZ00000808	4345521	Os08g0404000	hypothetical protein LOC100382222 Z. mays 100.0 488	AtUGT85A5 (UDP-glucosyl transferase 85A5); glucuronosyltransferase/ transferase, transferring glycosyl groups A. thaliana 60.8 477	2.1171	1.1537
MZ00004450	100281342	LOC100281342	WRKY71 - superfamily of TFs having WRKY and zinc finger domains Z. mays 100.0 320		1.9071	1.3641
MZ00020648	816993	WRKY17	hypothetical protein LOC100274230 Z. mays 100.0 330	WRKY17; calmodulin binding / transcription factor A. thaliana 62.9 315	1.7089	1.5642
MZ00047657	100279155	LOC100279155	hypothetical protein LOC100279155 Z. mays 100.0 315		1.8838	1.39
MZ00037065	4330695	LOC100384705	hypothetical protein LOC100384705 Z. mays 100.0 135	unknown protein A. thaliana 77.2 246	1.6339	1.641
MZ00020414	100273972	LOC100273972	hypothetical protein LOC100273972 Z. mays 100.0 313	Dof-type zinc finger domain-containing protein A. thaliana 48.1 398	1.578	1.7017
MZ00021056	827497	DL4915W	rad1-like protein Z. mays 100.0 302	damaged DNA binding / exodeoxyribonuclease III A. thaliana 71.2 295	1.9081	1.3728
MZ00031657	836546	MSJ1.9	hypothetical protein LOC100191301 Z. mays 100.0 337	2-nitropropane dioxygenase family / NPD family A. thaliana 76.5 327	2.0325	1.2487
MZ00020724	100279665	LOC100279665	Hypothetical protein LOC100279665		1.7833	1.5
MZ00032525	4327433	Os01g0831300	hypothetical protein LOC100279304 Z. mays 83.4 205	ATAMT2 (AMMONIUM TRANSPORTER 2); ammonium transmembrane transporter/ high affinity secondary active ammonium transmembrane transporter A. thaliana 70.5 200	1.8598	1.4299
MZ00015481	100276328	cl50727_1	hypothetical protein LOC100303817 Z. mays 98.3 345		1.8362	1.4659
MZ00001603	829117	PRHA	hypothetical protein LOC100275240 Z. mays 100.0 141		2.3359	0.9674
MZ00004165	4349781	Os11g0149400	LOC100281314 Z. mays 100.0 130		1.5147	1.7888
MZ00019157	4337183	Os04g0644000	hypothetical protein LOC100277960 Z. mays 100.0 531	unknown protein A. thaliana 55.8 511	1.4762	1.8297
MZ00038122	100273688	LOC100273688	hypothetical protein LOC100273688 Z. mays 100.0 164	unknown protein A. thaliana 63.0 230	1.8854	1.4213
MZ00032341	820023	ATSIK	serine/threonine-protein kinase NAK Z. mays 100.0 54	ATSIK; ATP binding / kinase/ protein kinase/ protein tyrosine kinase A. thaliana 60.1 555	1.7175	1.5944
MZ00057436	816408	LKP2	hypothetical protein LOC100279726 Z. mays 63.7 601	LKP2 (LOV KELCH PROTEIN 2); protein binding / ubiquitin-protein ligase A. thaliana 100.0 610	1.8341	1.478
MZ00006974	818632	T3G21.16	hypothetical protein LOC100192776 Z. mays 100.0 505	unknown protein A. thaliana 55.1 495	1.7966	1.5267
MZ00019101	732780	LOC732780	serine palmitoyltransferase 2 Z. mays 91.2 486	LCB2; protein binding / serine C-palmitoyltransferase A. thaliana 83.9 484	1.4185	1.9059
MZ00013377	100381276	LOC100381276	hypothetical protein LOC100381276 Z. mays 100.0 156	HMGB2 (HIGH MOBILITY GROUP B 2); DNA binding / chromatin binding / structural constituent of chromatin / transcription factor A. thaliana 75.0 143	1.9062	1.4183
MZ00032524	100280818	LOC100280818	NHL25 (LOC100280818) Z. mays 100.0 303		1.4016	1.9276
MZ00040764	816371	F24H14.9	hypothetical protein LOC100191617 Z. mays 100.0 475	UDP-glucoronosyl/UDP-glucosyl transferase family protein A. thaliana 48.7 474	2.3622	0.9672
MZ00044155	100037742	LOC100037742	R2R3MYB-domain protein (LOC100037742)		1.62	1.712
MZ00044624	834826	D6PKL2	hypothetical protein LOC100274135 Z. mays 100.0 576	D6PKL2 (D6 PROTEIN KINASE LIKE 2); kinase A. thaliana 83.0 559	1.9401	1.3924
MZ00028030	835086	QS		QS (QUINOLINATE SYNTHASE); 4 iron, 4 sulfur cluster binding / enzyme activator/ protein homodimerization/ quinolinate synthetase A A. thaliana 100.0 717	1.9302	1.4036
MZ00005340	100193471	LOC100193471	hypothetical protein LOC100193471 Z. mays 100.0 125	CIPK8 (CBL-INTERACTING PROTEIN KINASE 8); kinase/ protein kinase A. thaliana 72.8 206	1.201	2.1403
MZ00017719	829521	CER4	male sterile protein homolog1 (msh1) Z. mays 100.0 389	FAR1 (FATTY ACID REDUCTASE 1); fatty acyl-CoA reductase (alcohol-forming)/ oxidoreductase, acting on the CH-CH group of donors A. thaliana 48.5 485	2.0055	1.3383
MZ00025042	817791	UCC1	blue copper protein (LOC100285647) Z. mays 100.0 173		1.8413	1.5025
MZ00004175	100281104	LOC100281104	GTP binding protein (LOC100281104) Z. mays 100.0 211		1.7759	1.5717
MZ00027060	835438	CB5-E	hypothetical protein LOC100383035 Z. mays 100.0 133	CB5-E (CYTOCHROME B5 ISOFORM E); heme binding A. thaliana 76.9 133	2.2933	1.0556
MZ00005505	4343639	Os07g0568100	putative symbiosis receptor-like kinase Z. mays 100.0 578		1.8458	1.5051
MZ00019475	4329959	pco096884	LOC100284063 Z. mays 100.0 435		2.1207	1.2306
MZ00004788	542240	tbp1	TATA-box-binding protein 1 (tbp1) Z. mays 100.0 199	TBP2 (TATA BINDING PROTEIN 2); DNA binding / RNA polymerase II transcription factor/ TATA-binding protein binding A. thaliana 93.5 199	1.8578	1.4946
MZ00022209	821671	ACA9		ACA9 (AUTOINHIBITED CA(2+)-ATPASE 9); calcium-transporting ATPase/ calmodulin binding A. thaliana 100.0 1085	1.9694	1.3837
MZ00028797	839488	AAO4	LOC542228 Z. mays 100.0 1357	AAO1 (ARABIDOPSIS ALDEHYDE OXIDASE 1); aldehyde oxidase/ indole-3-acetaldehyde oxidase A. thaliana 58.5 1348	2.4565	0.897
MZ00004282	100275771	LOC100275771	hypothetical protein LOC100275771 Z. mays 100.0 101		1.6383	1.7152
MZ00020233	4330751	Os02g0752300	hypothetical protein LOC100276322 Z. mays 100.0 330		1.841	1.513
MZ00030144	827486	DL4865W	hypothetical protein LOC100193511 Z. mays 100.0 411	protein kinase, putative A. thaliana 56.7 395	1.8644	1.5005
MZ00034280	542426	IBP1		TRFL2 (TRF-LIKE 2); DNA binding A. thaliana 50.5 602	1.3331	2.0339
MZ00028318	100192497	SnRK2.2	serine/threonine-protein kinase SAPK2 Z. mays 99.7 338	serine/threonine protein kinase, putative A. thaliana 75.4 338	1.6229	1.7449
MZ00037280	100283086	pco084622	LOC100283086 Z. mays 100.0 384	BIK1 (BOTRYTIS-INDUCED KINASE1); kinase A. thaliana 63.0 389	1.6898	1.6794
MZ00026094	818680	RHC1A	LOC100283413 Z. mays 100.0 291	RHC1A; protein binding / zinc ion binding A. thaliana 60.3 287	1.6654	1.7039
MZ00013823	836158	AALP	cysteine protease2 Z. mays 100.0 359	AALP (Arabidopsis aleurain-like protease); cysteine-type peptidase	2.195	1.1785
MZ00013617	831419	RGP2	hypothetical protein LOC100274298 Z. mays 100.0 363	RGP2 (REVERSIBLY GLYCOSYLATED POLYPEPTIDE 2); transferase, transferring hexosyl groups A. thaliana 88.2 355	1.7634	1.6106
MZ00036492	100276148	LOC100276148	hypothetical protein LOC100276148 Z. mays 100.0 299		1.4191	1.9551
MZ00019677	100191630	LOC100191630	hypothetical protein LOC100191630 Z. mays 100.0 366	WRKY21; calmodulin binding / transcription factor A. thaliana 59.0 379	1.9483	1.4279
MZ00018082	837567	F14N23.16	hypothetical protein LOC100275738 Z. mays 100.0 413	unknown protein A. thaliana 64.7 39	1.941	1.4397
MZ00024600	823906	MDH	hypothetical protein LOC100193743 Z. mays 100.0 393	MDH (MALATE DEHYDROGENASE); L-malate dehydrogenase/ binding / catalytic/ malate dehydrogenase/ oxidoreductase/ oxidoreductase, acting on the CH-OH group of donors, NAD or NADP as acceptor A. thaliana 85.4 402	1.4413	1.9517
MZ00001616	4338394	Os05g0316800	AP2 domain containing protein (LOC100286032) Z. mays 100.0 300		1.6146	1.7794
MZ00015002	828516	T19F6.150	LOC100282633 Z. mays 100.0 415	hydrolase, alpha/beta fold family protein A. thaliana 84.4 405	2.097	1.2971
MZ00016068	817501	AT2G29525	hypothetical protein LOC100273314 Z. mays 100.0 312	phosphatidic acid phosphatase-related / PAP2-related A. thaliana 75.9 299	2.2601	1.1353
MZ00042739	100194371	LOC100194371	hypothetical protein LOC100194371 Z. mays 100.0 292		1.7527	1.6434
MZ00031703	4332061	Os03g0215700	ATMAP70-2 (LOC100285243) Z. mays 100.0 512	ATMAP70-1 (microtubule-associated proteins 70-1); microtubule binding A. thaliana 51.0 473	1.1958	2.203
MZ00029420	100192482	LOC100192482	hypothetical protein LOC100192482 Z. mays 100.0 256	peroxidase, putative A. thaliana 57.8 305	1.7896	1.6152
MZ00025946	100382364	LOC100382364	hypothetical protein LOC100382364 Z. mays 100.0 305	EFE (ETHYLENE-FORMING ENZYME); 1-aminocyclopropane-1-carboxylate oxidase A. thaliana 70.5 315	1.8082	1.5995
MZ00016279	828405	IQD22	LOC100281279 Z. mays 100.0 456		2.1967	1.2128
MZ00029410	100279638	LOC100279638	hypothetical protein LOC100279638 Z. mays 100.0 206	glycerol-3-phosphate transporter, putative / glycerol 3-phosphate permease, putative A. thaliana 64.8 165	1.4103	1.9995
MZ00014737	542127	UGE5	UDP-glucose-4-epimerase Z. mays 100.0 354	UGE2 (UDP-D-glucose/UDP-D-galactose 4-epimerase 2); UDP-glucose 4-epimerase/ protein dimerization A. thaliana 86.7 346	1.5059	1.9052
MZ00024441	832019	MPK16	LOC542143 Z. mays 100.0 556	MPK16; MAP kinase A. thaliana 80.6 566	1.6349	1.778
MZ00044436	4348311	LOC100284856	cytokinin-O-glucosyltransferase 2 (LOC100284856) Z. mays 100.0 468		2.5764	0.837
MZ00024936	4326932	Os01g0702000	wound responsive protein (LOC732827) Z. mays 97.8 324	wound-responsive protein-related A. thaliana 65.2 319	1.707	1.7077
MZ00035926	100281711	gpm55	LOC100281711 Z. mays 100.0 582	D6PKL2 (D6 PROTEIN KINASE LIKE 2); kinase A. thaliana 76.6 558	2.0548	1.3638
MZ00006048	4327019	Os01g0761100	hypothetical protein LOC100383445 Z. mays 100.0 606		2.2355	1.1849
MZ00004854	4345824	ATCXE13			1.9437	1.4849
MZ00022302	100282481	LOC100282481	Grave disease carrier protein (LOC100282481) Z. mays 100.0 331	mitochondrial substrate carrier family protein A. thaliana 66.8 328	2.2876	1.1411
MZ00004275	4332294	Os03g0255900	hypothetical protein LOC100382592 Z. mays 100.0 189		2.0843	1.35
MZ00031827	100280671	pco126160	LOC100280671 Z. mays 100.0 421	protein kinase, putative A. thaliana 58.4 385	2.0608	1.3741
MZ00015877	4331635	Os03g0150600	phosphate transporter protein2 (pht1) Z. mays 100.0 540	ATPT2 (ARABIDOPSIS THALIANA PHOSPHATE TRANSPORTER 2); carbohydrate transmembrane transporter/ inorganic phosphate transmembrane transporter/ phosphate transmembrane transporter/ sugar:hydrogen symporter A. thaliana 81.2 531	1.7804	1.657
MZ00014888	839581	F10O3.11	hypothetical protein LOC100191683 Z. mays 100.0 248	glutamate binding A. thaliana 76.2 238	2.258	1.1846
MZ00018978	836011	CRCK1	hypothetical protein LOC100382341 Z. mays 100.0 353	CRCK3; ATP binding / kinase/ protein kinase/ protein serine/threonine kinase A. thaliana 61.3 382	1.8638	1.5846
MZ00056167	100273722	LOC100273722	hypothetical protein LOC100273722 Z. mays 100.0 250		2.1191	1.3315
MZ00042743	4328169	Os02g0127800	hypothetical protein LOC100279904 Z. mays 100.0 346	XTR4 (XYLOGLUCAN ENDOTRANSGLYCOSYLASE 4); hydrolase, acting on glycosyl bonds / hydrolase, hydrolyzing O-glycosyl compounds / xyloglucan:xyloglucosyl transferase A. thaliana 66.2 323	2.2798	1.1726
MZ00021360	100192999	LOC100192999		unknown protein A. thaliana 53.7 174	1.8217	1.6321
MZ00005101	100285353	TIDP2788	LOC100285353 Z. mays 100.0 123		1.5298	1.925
MZ00016113	844069	F2P24.4	acc oxidase (ACO31) Z. mays 100.0 313	1-aminocyclopropane-1-carboxylate oxidase, putative / ACC oxidase, putative A. thaliana 70.3 306	1.9027	1.5566
MZ00056773	100284165	LOC100286315	diphthamide biosynthesis protein 3 (LOC100286315) Z. mays 100.0 80	CSL zinc finger domain-containing protein A. thaliana 78.2 78	1.8788	1.581
[truncated: 452 more rows]
