# Supplementary material for: Genome-wide transcriptomic analysis of response to low temperature reveals candidate genes determining divergent cold-sensitivity of maize inbred lines
Source: Plant Mol Biol. 2014 Mar 13;85(3):317–31. doi: 10.1007/s11103-014-0187-8 (PMC4018516; doi:10.1007/s11103-014-0187-8)
Supplement: Supplementary file 3 — Supplementary material 3 (XLS 70 kb) [file 11103_2014_187_MOESM3_ESM.xls]

## Sheet: Arkusz2
Genome-wide transcriptomic analysis of response to low temperature reveals candidate genes determining divergent cold-sensitivity of maize inbred lines. Plant Molecular Biology, Sobkowiak A, Jończyk M., Jarochowska E., Biecek P., Trzcinska-Danielewicz J., Leipner J., Fronk J., Sowinski P., Faculty of Biology, University of Warsaw, pawes@biol.uw.edu.pl
Tab. S3. Transcripts showing statistically significant (p<0.05) difference in response to cold treatment between the two maize lines. Description: ID – probe identity; Chr no - chromosome number; chromosome region - physical coordinates of the gene; DH7 log(k), DH7 log(c), DL3 log(k), DH3 log(c) – intensity (AU) of fluorescence of labeled aaRNA from control (k) or cold-treatment (c) conditions hy…
									information according to maizesequnce website		annotation by Ariadne Pathway Studio			Interpro domains
probe ID	chr no	chromosome region	DH7 log(k)	DH7 log( c)	DL3 log(k)	DL3 log(c )	DH7 log(c/k)	DL3 log(c/k)	GRMZM ID	annotation	name	annotation by Unigene/ Id (%)/ length (aa)		Interpro domain number	Interpro domain description
												Z. mays L	A. thaliana
MZ00026875	2	5,424,146 - 5,425,160	4.0621	7.5168	5.5562	5.1292	3.4547	-0.427	GRMZM2G055844	receptor kinase, putative, expressed	Os04g0649700 (LOC100191370)	uncharacterized protein LOC100191370 Z. mays 100.0 277	putative inactive receptor kinase A. thaliana 57.4 632	IPR001245, IPR001611, IPR011009, IPR017442, IPR020635	Serine-threonine/tyrosine-protein kinase catalytic domain, Leucine-rich repeat, Protein kinase-like domain, Tyrosine-protein kinase, catalytic domain
MZ00001228	1	17,782,919 - 17,784,536	9.92697	12.8791	10.1042	9.89843	2.9521	-0.206	GRMZM2G061806	transferase family protein, putative, expressed				IPR003480, IPR013032	Transferase, EGF-like region, conserved site
MZ00020018	3	50,093,119-50,099,618	8.2364	9.99144	8.30731	8.94284	1.5525	-0.8564	GRMZM2G119894	moderately similar to NP_192091.1 PGP3 (P-GLYCOPROTEIN 3); ATPase, coupled to transmembrane movement of substances [Arabidopsis thaliana]	PGP11		P-glycoprotein 11 A. thaliana 100.0 1277	IPR003439, IPR003593, IPR011527, IPR017871	ABC transporter-like, ATPase, AAA+ type, core, ABC transporter, transmembrane domain, type 1, ABC transporter, conserved site
MZ00001656	8	163,447,221-163,451,966	5.78457	6.73199	9.04215	7.6162	0.9474	-1.426	GRMZM2G339379	ZOS1-20 - C2H2 zinc finger protein, expressed (O. sativa)	Os03g0654700	uncharacterized protein LOC100193573 Z. mays 100.0 221		IPR003347 IPR003349 IPR013129	TF_JmjC_AAH; Transcription factor jumonji/aspartyl beta-hydroxylase TF_JmjN; Transcription factor jumonji, JmjN TF_JmjC; Transcription factor jumonji
MZ00055270	5	59,973,347-59,975,102	9.08547	11.4975	9.56076	9.69778	2.412	0.137	GRMZM2G116140	invertase/pectin methylesterase inhibitor family protein, putative (O.sativa)				IPR006501	Pectinesterase_inhib; Pectinesterase inhibitor
MZ00004633	6	133,371,578-133,374,039	9.90708	10.9389	10.3892	9.16637	1.0319	-1.223	GRMZM5G868222	Acetyltransferase, GNAT family protein	Os05g0516300	acetyltransferase, GNAT family protein Z. mays 62.8 152	GCN5-related N-acetyltransferase (GNAT) family protein A. thaliana 70.7 82	IPR000182	GNAT domain
MZ00018001	1	78,407,796 - 78,407,863	7.44928	8.91203	9.58445	8.80817	1.4627	-0.776
MZ00030134	7	112,980,176-112,983,545	7.05096	9.2587	8.42732	8.59795	2.2077	0.1706	GRMZM2G114706	Ankyrin protein kinase-like	Os03g0379100	uncharacterized protein LOC100279910 Z. mays 100.0 356	putative methyltransferase PMT2 A. thaliana 81.6 609	IPR004159	DUF248_MeTrfase; Protein of unknown function DUF248, methyltransferase putative
MZ00050429	8	160,531,062-160,534,322	8.09193	8.91967	8.40987	7.4013	0.8277	-1.009	GRMZM2G016802	NB-ARC domain containing protein, expressed				IPR000767, IPR003593	Disease resistance protein, ATPase, AAA+ type, core
MZ00016005	6	125,154,676-125,157,008	12.7965	14.9175	13.2631	13.5604	2.11711	0.286575	GRMZM2G450233	peroxidase precursor, putative, expressed	Os05g0162000	hypothetical protein LOC100273479 Z. mays 69.5 353	peroxidase, putative A. thaliana 49.1 323	IPR000823, IPR010255, IPR019793, IPR019794	Plant peroxidase, Haem peroxidase, Peroxidases heam-ligand binding site, Peroxidase, active site
MZ00001058	3	187,482,912-187,486,948	8.94244	9.89645	9.01179	8.41982	1.02776	-0.662416	GRMZM2G004858	UDP-glucoronosyl/UDP-glucosyl transferase family protein, putative	T27E13.11	hypothetical protein LOC100382469 Z. mays 100.0 469	UDP-glucoronosyl/UDP-glucosyl transferase family protein A. thaliana 45.2 440	IPR002213	UDP-glucuronosyl/UDP-glucosyltransferase
MZ00029953	5	199,497,390 - 199,501,446	9.65852	11.0374	10.1105	9.80463	1.3789	-0.306	GRMZM2G103357	secretory carrier-associated membrane protein, putative, expressed	LOC100283828 (SC3 protein)	SC3 protein Z. mays 100.0 271	secretory carrier-associated membrane protein 4 A. thaliana 69.7 260	IPR007273	SCAMP
MZ00043864	3	157,050,973 - 157,054,330	11.3748	12.1774	13.1196	12.2978	0.8027	-0.822	GRMZM2G056702	Secondary cell wall-related glycosyltransferase family 47	LOC100273975	hypothetical protein LOC100274514 Z. mays 100.0 195	GUT2; catalytic/ glucuronoxylan glucuronosyltransferase A. thaliana 89.3 195	IPR004263	Exostosin-like
MZ00033462	1	17,694,593-17,698,633	8.90339	10.1997	9.62491	9.47145	1.37304	-0.223098	GRMZM2G109431	Putative uncharacterized protein	PGSIP3	hypothetical protein LOC100191941 Z. mays 100.0 592	transferase, transferring glycosyl groups A. thaliana 60.9 583	IPR002495	Glycosyl transferase, family 8
MZ00057331	7	8,465,529 - 8,467,634	9.79173	10.6246	11.682	10.9827	0.8328	-0.699235	GRMZM2G312910	SHOOT1 protein, putative, expressed	T5A14.12			IPR001478, IPR011990, IPR013026, IPR019734	PDZ/DHR/GLGF, Tetratricopeptide-like helical, Tetratricopeptide repeat-containing, Tetratricopeptide repeat
MZ00003980	6	104,859,135 - 104,866,019	9.30253	11.2054	9.87736	10.2502	1.9028	0.3728	GRMZM2G029506	PDR1; ATPase, coupled to transmembrane movement of substances [Arabidopsis thaliana	PDR1 (PDR-type ABC transporter)			IPR003439, IPR003593, IPR013525, IPR013581, IPR015794, IPR015795, IPR015813	ABC transporter-like, ATPase, AAA+ type, core, ABC-2 type transporter, Plant PDR ABC transporter associated; Pyruvate kinase, alpha/beta, Pyruvate kinase, C-terminal, Pyruvate/Phosphoenolpyruvate kinase
MZ00022886	3	206,952,339 - 206,958,284	10.5817	12.118	10.1154	10.2058	1.5363	0.0903	GRMZM2G028568	OsWAK10d - OsWAK receptor-like cytoplasmic kinase OsWAK-RLCK, expressed	F15H18.25 (hypothetical protein LOC100384436)		ZKT protein containing PDZ, K-box and a TPR region A. thaliana 100.0 334	IPR008271, IPR011009, IPR017441, IPR017442, IPR020635	Serine/threonine-protein kinase, active site, Protein kinase-like domain, Protein kinase, ATP binding site, Tyrosine-protein kinase, catalytic domain
MZ00043811	2	1,624,189-1,628,276	10.4837	12.2708	10.591	11.0282	1.83111	0.423415	GRMZM2G150098	Pyruvate kinase (EC 2.7.1.40)	T11I18.16	PK protein Z. mays 71.8 491	pyruvate kinase, putative A. thaliana 100.0 509	IPR001697, IPR001764, IPR015793, IPR018209	Pyruvate kinase, Glycoside hydrolase, family 3, N-terminal; Pyruvate kinase, barrel, Pyruvate kinase, active site
MZ00016350	5	89,152,269-89,156,855	12.6805	14.024	12.6603	12.5975	1.3435	-0.063	GRMZM2G075333	AMP-binding domain containing protein, expressed (O.sativa)	4CL2	LOC542166 Z. mays 100.0 554	4-coumarate--CoA ligase 1 A. thaliana 70.0 548	IPR000873 IPR020459 IPR020845	AMP-dep_Synth/Lig; AMP-dependent synthetase/ligase AMP-binding; AMP-binding AMP-binding_CS; AMP-binding, conserved site
MZ00004986	1	71,589,861-71,607,915	9.50146	10.2827	10.0522	9.51207	0.826631	-0.57386	GRMZM2G341269	Putative uncharacterized protein				IPR007696	DNA mismatch repair protein MutS, core
MZ00020587	8	9,809,871 - 10,071,899 (umc2352a)	8.62263	9.28085	9.79601	9.15066	0.6582	-0.645	EU975139
MZ00004393	9	100,677,725-100,678,842	8.37025	9.57707	8.15284	8.05858	1.2068	-0.094	GRMZM2G041022		LOC100273268	uncharacterized protein LOC100273268 Z. mays 100.0 201		IPR000169	Pept_cys_AS; Peptidase, cysteine peptidase active site
MZ00030108	2	1,186,502-1,188,407	7.70663	9.16464	8.35193	8.53272	1.458	0.1808	GRMZM2G459874	GDSL-like lipase/acylhydrolase, putative, expressed (O. sativa)	AT3G11210	LOC100283985 Z. mays 100.0 255	GDSL esterase/lipase CPRD49 A. thaliana 70.9 250	IPR001087 IPR013830 IPR013831	Lipase_GDSL; Lipase, GDSL Esterase_SGNH_hydro-type; Esterase, SGNH hydrolase-type Esterase_SGNH_hydro-type_subgr; Esterase, SGNH hydrolase-type, subgroup
MZ00042050	8	9,435,813-9,438,049	13.4165	14.3995	13.0151	12.7843	0.983	-0.231	GRMZM2G473511	receptor-like kinase ARK1AS, putative, expressed (O. sativa)	Os01g0114100	TAK14 Z. mays 100.0 672		IPR000719 IPR001245 IPR002290 IPR008271 IPR011009 IPR017441 IPR020635	Prot_kinase_cat_dom; Protein kinase, catalytic domain Ser-Thr/Tyr_kinase_cat_dom; Serine-threonine/tyrosine-protein kinase catalytic domain Ser/Thr_dual-sp_kinase_dom; Serine/threonine- / dual-specificity protein kinase, catalytic domain Ser/Thr_kinase_AS; Serine/threonine-protein kinase, active site Kinase-like_dom; Protein kinase-like domain Protein_kinase_ATP_BS; Protein kinase, ATP binding si…
MZ00024226	4	54,122,481-54,127,439	10.7987	11.4423	11.4326	10.7947	0.673301	-0.500444	GRMZM2G070422	enoyl-acyl-carrier-protein reductase NADH, chloroplast precursor, expressed	Os08g0327400 (LOC100193519)	uncharacterized protein LOC100193519 Z. mays 100.0 368	enoyl-[acyl-carrier protein] reductase I A. thaliana 87.4 381	IPR002347	Glucose/ribitol dehydrogenase
MZ00043929	2	23,469,563 - 23,473,424	8.78082	9.24895	9.43542	8.73472	0.4681	-0.701	GRMZM2G177923	glycosyl hydrolase family 3 protein, putative, expressed	F12B17.90 (LOC100381616)	uncharacterized protein LOC100381616 Z. mays 100.0 629	putative beta-D-xylosidase 6 A. thaliana 65.3 761	IPR002772, IPR017853	Glycoside hydrolase, family 3, C-terminal; Glycoside hydrolase, superfamily
MZ00025856	3	2,719,891 - 2,728,744	10.0549	11.0164	10.3447	10.2437	0.961529	-0.10092	GRMZM2G078839	Vacuolar ATP synthase subunit E	Os01g0222500 (LOC100192065)	uncharacterized protein LOC100192065 Z. mays 100.0 229	V-type proton ATPase subunit E1 A. thaliana 73.9 229	IPR002842	ATPase, V1/A1 complex, subunit E
MZ00022841	3	136,335,629-136,338,720	10.6148	11.5183	11.3498	11.1986	0.9035	-0.151	GRMZM2G316474					IPR000719 IPR001245 IPR002290 IPR008271 IPR011009 IPR017441 IPR020635	Prot_kinase_cat_dom; Protein kinase, catalytic domain Ser-Thr/Tyr_kinase_cat_dom; Serine-threonine/tyrosine-protein kinase catalytic domain Ser/Thr_dual-sp_kinase_dom; Serine/threonine- / dual-specificity protein kinase, catalytic domain Ser/Thr_kinase_AS; Serine/threonine-protein kinase, active site Kinase-like_dom; Protein kinase-like domain Protein_kinase_ATP_BS; Protein kinase, ATP binding si…
MZ00021050	1	193,247,720-193,251,112	9.42526	10.0516	9.66337	9.24007	0.6264	-0.423	GRMZM5G872373		LOC100273360	uncharacterized protein LOC100273360 precursor Z. mays 100.0 282	UPF0016 protein 3 A. thaliana 88.5 216	IPR001727	UPF0016; Uncharacterised protein family UPF0016
MZ00032477	6	122,544,824-122,552,783	13.2249	13.1079	13.685	12.5083	-0.115909	-1.15678	GRMZM2G161102	WD-40 repeat family protein, putative, expressed	LOC100192544	hypothetical protein LOC100192544 Z. mays 100.0 456	WD-40 repeat family protein A. thaliana 64.8 438	IPR001680, IPR011046, IPR015943, IPR017986, IPR019781	WD40 repeat, WD40 repeat-like-containing domain, WD40/YVTN repeat-like-containing domain, WD40-repeat-containing domain
MZ00017612	3	149,408,734-149,409,790	11.0755	10.6696	12.4658	11.0593	-0.406	-1.406	GRMZM2G146475	glutathione S-transferase, putative, expressed (O. sativa)	gst28	glutathione transferase7 Z. mays 72.2 222	glutathione S-transferase TAU 8 A. thaliana 49.5 210	IPR004045 IPR004046 IPR005442 IPR010987 IPR012336	Glutathione_S-Trfase_N; Glutathione S-transferase, N-terminal GST_C; Glutathione S-transferase, C-terminal GST_omega; Glutathione S-transferase, omega-class Glutathione-S-Trfase_C-like; Glutathione S-transferase, C-terminal-like Thioredoxin-like_fold; Thioredoxin-like fold
MZ00027798	5	211,443,489-211,445,745	12.4689	13.3119	12.7816	12.6699	0.843	-0.112	GRMZM5G862882	cation efflux family protein, putative, expressed (O. sativa)	Os02g0775100	uncharacterized protein LOC100273180 Z. mays 100.0 319	putative metal tolerance protein C3 A. thaliana 72.2 378	IPR002524	Cation_efflux; Cation efflux protein
MZ00014551	3	196,047,077-196,052,203	10.8061	11.5041	11.6174	11.3983	0.698	-0.219	GRMZM2G022777	AAA-type ATPase family protein, putative, expressed (O. sativa)	T31E10.10	uncharacterized protein LOC100273044 Z. mays 100.0 382	P-loop containing nucleoside triphosphate hydrolase-like protein A. thaliana 81.5 379	IPR003593 IPR003959 IPR008092	ATPase_AAA+_core; ATPase, AAA+ type, core
MZ00031568	10	2,457,981-2,463,565	10.2841	10.3763	10.258	9.57599	0.0922	-0.682	GRMZM5G832378	UDP-N-acetylglucosamine transferase subunit ALG14, putative, expressed (O . Sativa)	T9A21.80	LOC100285424 Z. mays 100.0 167	beta-1,4-N-acetylglucosaminyltransferase A. thaliana 75.0 207	IPR013969	Oligosacch_biosynth_Alg14; Oligosaccharide biosynthesis protein Alg14-like
MZ00017667	4	9,756,175-9,760,067	12.3048	12.902	12.258	12.0875	0.5972	-0.17	GRMZM2G138907	NAD dependent epimerase/dehydratase family protein, putative, expressed	gpm480	uncharacterized protein LOC100280325 Z. mays 100.0 370	GDP-mannose 3,5-epimerase A. thaliana 92.3 365	IPR001509 IPR008089	Epimerase_deHydtase; NAD-dependent epimerase/dehydratase Nuc_sugar_epim; Nucleotide sugar epimerase
MZ00018146	1	29,151,674-29,157,313	10.3253	11.0532	11.0567	11.0178	0.7279	-0.039	GRMZM2G161780	haemolysin-III, putative, expressed (O. sativa)	HHP4	uncharacterized protein LOC100191658 Z. mays 58.3 361	heptahelical protein 4 A. thaliana 100.0 384	IPR004254	HlyIII-related; Hly-III-related
MZ00014358	1	45,905,299-45,918,921	11.3054	11.8255	11.5694	11.3614	0.5269	-0.2078	GRMZM2G006085	NADH-ubiquinone oxidoreductase 19 kDa subunit	LOC100382870	hypothetical protein LOC100382870 Z. mays 100.0 109	NADH-ubiquinone oxidoreductase 19 kDa subunit (NDUFA8) family protein A. thaliana 78.8 104	IPR010625	CHCH
MZ00028740	9	30,943,220-30,948,556	12.5648	12.495	12.8392	12.0742	-0.07	-0.765	GRMZM2G058407	Signal recognition particle 9 kDa protein (O. sativa)	AT3G49100	uncharacterized protein LOC100216656 Z. mays 100.0 102	signal recognition particle subunit SRP9 A. thaliana 81.5 102	IPR008832 IPR009018	Signal_recog_particle_SRP9; Signal recognition particle, SRP9 subunit Signal_recog_particle_SRP9/14; Signal recognition particle, SRP9/SRP14 subunit
MZ00024638	9	25,271,326-25,274,540	14.4087	14.5146	14.1362	13.6723	0.1059	-0.464	GRMZM5G809335		LOC100275934
MZ00019431	1	43,493,249-43,504,265	14.8933	13.9933	14.8063	14.4933	-0.9	-0.313	GRMZM2G052479					IPR012336	Thioredoxin-like_fold; Thioredoxin-like fold
MZ00020270	7	173,175,277-173,182,112	12.8217	12.8911	12.5816	13.3506	0.0695	0.769	GRMZM2G158162	B3 DNA binding domain containing protein, putative, expressed (O. sativa)	HSL1	uncharacterized protein LOC100382023 Z. mays 100.0 962	B3 domain-containing transcription repressor VAL1 A. thaliana 56.8 727	IPR003340 IPR011011 IPR011124	B3_DNA-bd; B3 DNA binding domain Znf_FYVE_PHD; Zinc finger, FYVE/PHD-type Znf_CW; Zinc finger, CW-type
MZ00043252	1	27,977,783-27,980,656	15.6484	15.084	15.3319	15.518	-0.596254	0.14544	GRMZM2G050514	Glutamine synthetase root isozyme 1 (EC 6.3.1.2)(GS122)(Glutamate--ammonia ligase)	Os03g0223400 (glutamine synthetase3)	glutamine synthetase root isozyme 5 Z. mays 100.0 356	ATGSR1; copper ion binding / glutamate-ammonia ligase A. thaliana 89.0 354	IPR001576, IPR008146, IPR008147	Phosphoglycerate kinase, Glutamine synthetase, catalytic domain, Glutamine synthetase, beta-Grasp
MZ00028165	1	274,708,916-274,713,054	10.8329	10.1938	10.5309	10.6763	-0.639	0.1454	GRMZM2G301071	CWF19-like 2, cell cycle control, putative, expressed (O. sativa)	F14G9.10	uncharacterized protein LOC100384369 Z. mays 100.0 230	CwfJ-like protein A. thaliana 60.9 436	IPR000533 IPR006767 IPR006768 IPR011146	Tropomyosin; Tropomyosin Cwf19-like_C_dom-2; Cwf19-like protein, C-terminal domain-2 Cwf19-like_C_dom-1; Cwf19-like, C-terminal domain-1 His_triad-like_motif; Histidine triad-like motif
MZ00029316	8	163,738,747-163,743,179	11.1896	10.971	10.5179	11.1473	-0.219	0.6294	GRMZM2G091419	PDE312/PTAC10, putative, expressed (O. sativa)	PDE312	uncharacterized protein LOC100382312 Z. mays 100.0 495	CONSTANS interacting protein 5-like protein A. thaliana 64.3 605	IPR000101 IPR016027	GGT_peptidase; Gamma-glutamyltranspeptidase NA-bd_OB-fold-like; Nucleic acid-binding, OB-fold-like
MZ00001017	7	144,754,988-144,760,838	13.9636	12.66	13.0284	12.5913	-1.304	-0.437	GRMZM2G171871	PAP fibrillin family domain containing protein, expressed (O. sativa)	AT1G51115		putative plastid-lipid-associated protein 12 A. thaliana 67.3 340	IPR006843	PAP/fibrillin_dom; Plastid lipid-associated protein/fibrillin conserved domain
MZ00021110	1	202,765,503-202,766,778	10.953	10.585	11.1087	11.6942	-0.368	0.5855	GRMZM2G090177	C2 domain containing protein, putative, expressed (O.sativa)	LOC100273265	uncharacterized protein LOC100273265 Z. mays 100.0 281	calcium-dependent lipid-binding domain-containing protein A. thaliana 46.2 210	IPR000008 IPR000817 IPR008973	C2_Ca-dep; C2 calcium-dependent membrane targeting Prion; Prion protein C2_Ca/lipid-bd_dom_CaLB; C2 calcium/lipid-binding domain, CaLB
MZ00057095	7	44,029,370-44,034,181	15.6391	15.4733	14.8474	15.6765	-0.174506	0.806219	GRMZM2G095562	Regulator of chromosome condensation domain containing protein, expressed	AT3G15430	hypothetical protein LOC100382481 Z. mays 100.0 482	regulator of chromosome condensation (RCC1) family protein A. thaliana 68.6 468	IPR000408, IPR009091, IPR022364	Regulator of chromosome condensation, RCC1, Regulator of chromosome condensation/beta-lactamase-inhibitor protein II, F-box domain, Skp2-like
MZ00001641	5	208,075,404 - 208,077,094	10.7052	9.72534	10.433	10.6329	-0.934421	0.238417	GRMZM2G035708	glycosyl transferase, putative, expressed	cl61634_1	hypothetical protein LOC100217145 Z. mays 100.0 148	Immunophilin, putative / FKBP-type peptidyl-prolyl cis-trans isomerase, putative A. thaliana 73.9 211
MZ00018707	8	170,877,997 - 170,881,879	10.8123	9.67164	10.2963	10.3433	-1.14069	0.0470005	GRMZM2G069106	zinc finger family protein, putative, expressed	VAR3 (hypothetical protein LOC100273872	uncharacterized protein LOC100273872 Z. mays 100.0 902	zinc finger protein VAR3 A. thaliana 48.0 710	IPR001876	Zinc finger, RanBP2-type
MZ00016835	1	195,331,030 - 195,338,316	11.6369	11.2898	10.7539	11.6061	-0.347	0.8522	GRMZM2G136453	nucleotide pyrophosphatase/phosphodiesterase, putative, expressed	AY107847 (LOC100191759)	uncharacterized protein LOC100191759 precursor Z. mays 100.0 625	purple acid phosphatase 27 A. thaliana 72.7 610	IPR004843	Metallophosphoesterase domain
MZ00048269	7	150,008,040-150,011,043	11.9341	11.0143	11.441	11.7337	-0.92	0.2927	GRMZM2G069928	Protein binding / zinc ion binding (A. thaliana)	Sb02g033780			IPR001841 IPR015967	Znf_RING; Zinc finger, RING-type Rcmb_RecR_CS; Recombination protein RecR, conserved site
MZ00044415	2	178,220,380-178,221,180	14.379	13.4067	13.3639	13.5991	-0.990128	0.248645	GRMZM2G419606	Putative uncharacterized protein	AT3G50685	hypothetical protein LOC100275290 Z. mays 100.0 169	unknown protein A. thaliana 65.8 154
MZ00019152	3	196,137,228-196,147,873	11.6184	9.99549	11.5278	11.4781	-1.56959	-0.0116437	GRMZM2G127665	la domain containing protein, expressed	LOC100193734	hypothetical protein LOC100193734 Z. mays 100.0 98		IPR006630	RNA-binding protein Lupus La
MZ00001420	7	141,835,229-141,837,237	11.6184	9.99549	11.5278	11.4781	-2.863	-1.296	GRMZM2G052893		T19F6.80	uncharacterized protein LOC100278168 Z. mays 100.0 305
MZ00007454	10	10,785,657-10,803,355	9.6522	7.80923	9.94687	9.73797	-1.843	-0.209	GRMZM2G005848	dynamin family protein, putative, expressed (O. sativa)	ARC5	uncharacterized protein LOC100383294 Z. mays 100.0 757	protein ARC5 A. thaliana 70.4 746	IPR001401 IPR022812	Dynamin_GTPase; Dynamin, GTPase domain Dynamin; Dynamin
MZ00016105	3	54,697,752 - 54,698,678	10.7839	8.88605	10.1059	9.8806	-1.898	-0.225	GRMZM2G368662	conserved hypothetical protein	Os03g0831400 (hypothetical protein LOC100278919)	uncharacterized protein LOC100278919 Z. mays 100.0 110		IPR021899	Protein of unknown function DUF3511
MZ00000521	1	188,114,875-188,119,970	10.8264	12.0454	11.2517	14.4373	1.219	3.1856	GRMZM5G822593	lipoxygenase, chloroplast precursor, putative, expressed (O. sativa)	Os02g0194700	lipoxygenase11 Z. mays 100.0 910	lipoxygenase 2 A. thaliana 61.4 862	IPR000907 IPR001024 IPR001246 IPR008976 IPR013819 IPR020833 IPR020834	LipOase; Lipoxygenase LipOase_LH2; Lipoxygenase, LH2 LipOase_pln; Lipoxygenase, plant Lipase_LipOase; Lipase/lipooxygenase, PLAT/LH2 LipOase_C; Lipoxygenase, C-terminal LipOase_Fe_BS; Lipoxygenase, iron binding site LipOase_CS; Lipoxygenase, conserved site
MZ00028553			9.38906	8.4878	8.85079	10.1422	-0.901	1.2914	gi|228526169|gb|EZ105163.1|
MZ00043514			9.67247	8.39502	8.85814	9.90951	-1.277	1.0514	BT016499
MZ00039375			14.4386	11.9372	12.9742	12.8879	-2.4948	-0.0516
MZ00016474	3	194,331,178-194,339,765	8.51083	8.1441	7.54352	9.73937	-0.367	2.1959	GRMZM2G089944	acetamidase, putative, expressed	F19F18.40	hypothetical protein LOC100274074 Z. mays 100.0 453	formamidase, putative / formamide amidohydrolase, putative A. thaliana 84.5 451	IPR004304	Acetamidase/Formamidase
MZ00043429	9	94,474,143-94,476,046	7.76033	5.23584	5.65354	5.81984	-2.524	0.1663	GRMZM2G040689	LTPL129 - Protease inhibitor/seed storage/LTP family protein precursor, expressed (O. sativa)	gpm644	uncharacterized protein LOC100277605 precursor Z. mays 100.0 303	bifunctional inhibitor/lipid-transfer protein/seed storage 2S albumin-like protein A. thaliana 64.0 288	IPR003612 IPR003882 IPR016140	LTP/seed_store/tryp_amyl_inhib; Plant lipid transfer protein/seed storage/trypsin-alpha amylase inhibitor Pistil_extensin; Pistil-specific extensin-like protein Bifunc_inhib/LTP/seed_store; Bifunctional inhibitor/plant lipid transfer protein/seed storage
MZ00001638	10	36,795,373-36,795,442	5.99649	5.33732	5.89947	8.18027	-0.659	2.2808	EU968059
MZ00033014	8	157,467,209-157,474,003	8.67739	7.58379	7.8676	10.0059	-1.04633	2.07163	BT062970	Putative uncharacterized protein				IPR003609	Apple-like
MZ00004769		4,137,085 - 4,137,132 158,129,607-158,129,654	8.9113	8.83571	7.34319	11.1363	-0.076	3.7931		Putative uncharacterized protein
MZ00030024	6	96,348,029-96,350,895	6.01295	6.14126	6.40965	10.9546	0.1283	4.545	GRMZM2G701020					IPR021137	Ribosomal_L35
