# Supplementary material for: Genome-wide transcriptomic analysis of response to low temperature reveals candidate genes determining divergent cold-sensitivity of maize inbred lines
Source: Plant Mol Biol. 2014 Mar 13;85(3):317–31. doi: 10.1007/s11103-014-0187-8 (PMC4018516; doi:10.1007/s11103-014-0187-8)
Supplement: Supplementary file 4 — Supplementary material 4 (XLS 47 kb) [file 11103_2014_187_MOESM4_ESM.xls]

## Sheet: Arkusz1
Genome-wide transcriptomic analysis of response to low temperature reveals candidate genes determining divergent cold-sensitivity of maize inbred lines. Plant Molecular Biology, Sobkowiak A, Jończyk M., Jarochowska E., Biecek P., Trzcinska-Danielewicz J., Leipner J., Fronk J., Sowinski P., Faculty of Biology, University of Warsaw, pawes@biol.uw.edu.pl
Table S4. Transcripts showing statistically significant (p<0.05) change of expression following cold treatment, similar in both maize lines (common response), exceeding 2.8-fold (|log2(cold/control)| ³ 1.5). Transcripts showing statistically significant (p<0.05) difference in response to cold treatment between the two maize lines. Description: ID – probe identity; ENTREZ - entrez protein number; …
ID	ENTREZ	NAME	gene annotation (Zea mays)	gene annotation (Arabidopsis thaliana)	DH7	DL3
					log2 (c/k)	log2 (c/k)
MZ00004228	824438	ACA1	hypothetical protein LOC100383926 Z. mays 100.0 147	ACA1 (AUTO-INHIBITED CA2+-ATPASE 1); calcium channel/ calcium-transporting ATPase/ calmodulin binding A. thaliana 71.1 159	-2.0391	-1.4741
MZ00048632	824438	ACA1	hypothetical protein LOC100383926 Z. mays 100.0 147	ACA1 (AUTO-INHIBITED CA2+-ATPASE 1); calcium channel/ calcium-transporting ATPase/ calmodulin binding A. thaliana 71.1 159	-1.9522	-1.4588
MZ00040224	839670	ACA1	hypothetical protein LOC100383926 Z. mays 100.0 147	ACA1 (AUTO-INHIBITED CA2+-ATPASE 1); calcium channel/ calcium-transporting ATPase/ calmodulin binding A. thaliana 71.1 159	2.2421	2.6314
MZ00042477	839670	ACA1	hypothetical protein LOC100383926 Z. mays 100.0 147	ACA1 (AUTO-INHIBITED CA2+-ATPASE 1); calcium channel/ calcium-transporting ATPase/ calmodulin binding A. thaliana 71.1 159	2.7153	2.5822
MZ00025817	823950	AHA4	membrane H(+)-ATPase1 Z. mays 100.0 948	AHA11 (Arabidopsis H(+)-ATPase 11); ATPase A. thaliana 87.5 923	1.2232	0.8813
MZ00041728	823950	AHA4	membrane H(+)-ATPase1 Z. mays 100.0 948	AHA11 (Arabidopsis H(+)-ATPase 11); ATPase A. thaliana 87.5 923	-1.7342	0.0531
MZ00049711	823950	AHA4	membrane H(+)-ATPase1 Z. mays 100.0 948	AHA11 (Arabidopsis H(+)-ATPase 11); ATPase A. thaliana 87.5 923	-1.0008	-0.0132
MZ00024910	826480	APX4	hypothetical protein LOC100272974 Z. mays 100.0 350	APX4 (ASCORBATE PEROXIDASE 4); heme binding / peroxidase A. thaliana 73.9 34	-1.2515	-0.6576
MZ00025671	826480	APX4	hypothetical protein LOC100272974 Z. mays 100.0 350	APX4 (ASCORBATE PEROXIDASE 4); heme binding / peroxidase A. thaliana 73.9 34	2.3476	2.3257
MZ00016914	821350	AT3G18220	lipid phosphate phosphatase 3 LOC100193193 (pco117551) Z. mays 86.9 305	LPP2 (LIPID PHOSPHATE PHOSPHATASE 2); acid phosphatase/ phosphatidate phosphatase A. thaliana 74.9 287	-1.2475	-1.1799
MZ00029729	821350	AT3G18220	lipid phosphate phosphatase 3 LOC100193193 (pco117551) Z. mays 86.9 305	LPP2 (LIPID PHOSPHATE PHOSPHATASE 2); acid phosphatase/ phosphatidate phosphatase A. thaliana 74.9 287	1.9552	1.4115
MZ00027825	821973	AT3G23900	hypothetical protein LOC100279216 Z. mays 100.0 786	RNA recognition motif (RRM)-containing protein A. thaliana 57.2 747	-2.272	-2.7033
MZ00055100	821973	AT3G23900	hypothetical protein LOC100279216 Z. mays 100.0 786	RNA recognition motif (RRM)-containing protein A. thaliana 57.2 747	1.5819	0.8879
MZ00037570	100037757	azs1-42	22 kDa alpha zein 1-42 Z. mays 100.0 265		-1.0343	-1.2062
MZ00040906	100037757	azs1-42	22 kDa alpha zein 1-42 Z. mays 100.0 265		-2.2864	-1.0025
MZ00040907	100037757	azs1-42	22 kDa alpha zein 1-42 Z. mays 100.0 265		-1.1271	-0.7818
MZ00057442	100037757	azs1-42	22 kDa alpha zein 1-42 Z. mays 100.0 265		1.2739	0.7042
MZ00018314	828205	EOL1	LOC100281454 Z. mays 100.0 887	EOL1 (ETO1-LIKE 1); binding / protein binding A. thaliana 73.3 887	-0.9185	-0.6711
MZ00056148	828205	EOL1	LOC100281454 Z. mays 100.0 887	EOL1 (ETO1-LIKE 1); binding / protein binding A. thaliana 73.3 887	0.7115	1.1326
MZ00025054	843079	F12B7.13	LOC100284730 Z. mays 87.3 291	CDC2 (CELL DIVISION CONTROL 2); cyclin-dependent protein kinase/ kinase/ protein binding / protein kinase A. thaliana 87.2 290	0.7488	1.3454
MZ00025923	843079	F12B7.13	LOC100284730 Z. mays 87.3 291	CDC2 (CELL DIVISION CONTROL 2); cyclin-dependent protein kinase/ kinase/ protein binding / protein kinase A. thaliana 87.2 290	-1.1709	-1.2834
MZ00043644	843079	F12B7.13	LOC100284730 Z. mays 87.3 291	CDC2 (CELL DIVISION CONTROL 2); cyclin-dependent protein kinase/ kinase/ protein binding / protein kinase A. thaliana 87.2 290	-1.5222	-1.3111
MZ00030656	838860	F12K8.12	hypothetical protein LOC100381733 Z. mays 100.0 563	proton-dependent oligopeptide transport (POT) family protein A. thaliana 58.1 544	-1.6185	-0.6332
MZ00048476	838860	F12K8.12	hypothetical protein LOC100381733 Z. mays 100.0 563	proton-dependent oligopeptide transport (POT) family protein A. thaliana 58.1 544	1.3233	0.5647
MZ00021538	841763	F12M16.19	beta-1,3-galactosyltransferase 6 (LOC100285906) Z. mays 100.0 363	galactosyltransferase family protein A. thaliana 79.5 341	-1.8752	-1.2532
MZ00037708	841763	F12M16.19	beta-1,3-galactosyltransferase 6 (LOC100285906) Z. mays 100.0 363	galactosyltransferase family protein A. thaliana 79.5 341	2.2626	0.6581
MZ00027081	843511	F14O23.19		ABC1 family protein A. thaliana 70.9 658	1.004	1.9949
MZ00027082	843511	F14O23.19		ABC1 family protein A. thaliana 70.9 658	-1.5815	-0.8412
MZ00001045	823859	ftsh7	hypothetical protein LOC100273697 Z. mays 100.0 121	ftsh7 (FtsH protease 7); ATP-dependent peptidase/ ATPase/ metallopeptidase A. thaliana 83.2 334	-1.4013	-1.1489
MZ00012558	823859	ftsh7	hypothetical protein LOC100273697 Z. mays 100.0 121	ftsh7 (FtsH protease 7); ATP-dependent peptidase/ ATPase/ metallopeptidase A. thaliana 83.2 334	2.1681	1.4435
MZ00016876	823859	ftsh7	hypothetical protein LOC100273697 Z. mays 100.0 121	ftsh7 (FtsH protease 7); ATP-dependent peptidase/ ATPase/ metallopeptidase A. thaliana 83.2 334	-1.4556	-1.0203
MZ00016877	823859	ftsh7	hypothetical protein LOC100273697 Z. mays 100.0 121	ftsh7 (FtsH protease 7); ATP-dependent peptidase/ ATPase/ metallopeptidase A. thaliana 83.2 334	-1.7613	-1.4049
MZ00039816	823859	ftsh7	hypothetical protein LOC100273697 Z. mays 100.0 121	ftsh7 (FtsH protease 7); ATP-dependent peptidase/ ATPase/ metallopeptidase A. thaliana 83.2 334	-1.2236	-1.2214
MZ00040330	823859	ftsh7	hypothetical protein LOC100273697 Z. mays 100.0 121	ftsh7 (FtsH protease 7); ATP-dependent peptidase/ ATPase/ metallopeptidase A. thaliana 83.2 334	-1.6656	-1.6025
MZ00029890	827880	HSA32	phosphosulfolactate synthase-related protein Z. mays 100.0 298	HSA32 (HEAT-STRESS-ASSOCIATED 32); catalytic A. thaliana 68.2 274	-1.274	-0.9141
MZ00057001	827880	HSA32	phosphosulfolactate synthase-related protein Z. mays 100.0 298	HSA32 (HEAT-STRESS-ASSOCIATED 32); catalytic A. thaliana 68.2 274	1.3011	0.9899
MZ00039818	100275822	LOC100275822	cytochrome P450 71C1 Z. mays 60.1 527	CYP71A25; electron carrier/ heme binding / iron ion binding / monooxygenase/ oxygen binding A. thaliana 48.0 488	-1.2807	-1.6999
MZ00041833	100275822	LOC100275822	cytochrome P450 71C1 Z. mays 60.1 527	CYP71A25; electron carrier/ heme binding / iron ion binding / monooxygenase/ oxygen binding A. thaliana 48.0 488	2.1955	2.6763
MZ00003580	100278312	LOC100278312	hypothetical protein LOC100502359 Z. mays 65.6 127		1.3535	1.3871
MZ00017658	100278312	LOC100278312	hypothetical protein LOC100502359 Z. mays 65.6 127		1.8555	1.6513
MZ00035663	100278312	LOC100278312	hypothetical protein LOC100502359 Z. mays 65.6 127		-0.8557	-0.8901
MZ00055088	100278312	LOC100278312	hypothetical protein LOC100502359 Z. mays 65.6 127		2.8568	3.0432
MZ00004847	100285591	LOC100285591	NAD kinase 1 (LOC100285591) Z. mays 100.0 564	NADK1 (NAD KINASE 1); NAD+ kinase/ NADH kinase/ calmodulin binding A. thaliana 75.3 498	1.5052	1.0108
MZ00018552	100285591	LOC100285591	NAD kinase 1 (LOC100285591) Z. mays 100.0 564	NADK1 (NAD KINASE 1); NAD+ kinase/ NADH kinase/ calmodulin binding A. thaliana 75.3 498	0.8952	0.449
MZ00029714	100285591	LOC100285591	NAD kinase 1 (LOC100285591) Z. mays 100.0 564	NADK1 (NAD KINASE 1); NAD+ kinase/ NADH kinase/ calmodulin binding A. thaliana 75.3 498	-1.6077	-1.0717
MZ00022414	100383538	LOC100383538	hypothetical protein LOC100383538 Z. mays 100.0 261		-1.807	-0.6713
MZ00037124	100383538	LOC100383538	hypothetical protein LOC100383538 Z. mays 100.0 261		1.0435	0.866
MZ00040682	821676	MKK5	hypothetical protein LOC100383746 Z. mays 100.0 405	ATMKK5 (ARABIDOPSIS THALIANA MITOGEN-ACTIVATED PROTEIN KINASE KINASE 5); MAP kinase kinase/ kinase A. thaliana 67.9 330	-0.7043	-0.7933
MZ00042691	821676	MKK5	hypothetical protein LOC100383746 Z. mays 100.0 405	ATMKK5 (ARABIDOPSIS THALIANA MITOGEN-ACTIVATED PROTEIN KINASE KINASE 5); MAP kinase kinase/ kinase A. thaliana 67.9 330	1.6568	1.5425
MZ00019469	835694	MYN21.7	hypothetical protein LOC100191511 Z. mays 100.0 653	unknown protein A. thaliana 56.8 641	2.0858	1.1229
MZ00048111	835694	MYN21.7	hypothetical protein LOC100191511 Z. mays 100.0 653	unknown protein A. thaliana 56.8 641	-0.805	-0.62
MZ00019845	4328580	Os02g0191700	hypothetical protein LOC100384234 Z. mays 100.0 542	calcium-binding EF-hand family protein A. thaliana 61.9 534	1.7596	1.9524
MZ00052015	4328580	Os02g0191700	hypothetical protein LOC100384234 Z. mays 100.0 542	calcium-binding EF-hand family protein A. thaliana 61.9 534	-1.7942	-1.1888
MZ00015073	4328599	Os02g0194200	zinc finger C-x8-C-x5-C-x3-H type family protein (LOC100284355) Z. mays 100.0 302	KH domain-containing protein / zinc finger (CCCH type) family protein A. thaliana 61.5 244	-1.1621	-0.3275
MZ00015637	4328599	Os02g0194200	zinc finger C-x8-C-x5-C-x3-H type family protein (LOC100284355) Z. mays 100.0 302	KH domain-containing protein / zinc finger (CCCH type) family protein A. thaliana 61.5 244	-0.8191	-0.6014
MZ00035681	4328599	Os02g0194200	zinc finger C-x8-C-x5-C-x3-H type family protein (LOC100284355) Z. mays 100.0 302	KH domain-containing protein / zinc finger (CCCH type) family protein A. thaliana 61.5 244	2.5154	1.8242
MZ00057337	4328599	Os02g0194200	zinc finger C-x8-C-x5-C-x3-H type family protein (LOC100284355) Z. mays 100.0 302	KH domain-containing protein / zinc finger (CCCH type) family protein A. thaliana 61.5 244	0.8444	1.3365
MZ00013007	4329635	Os02g0551900	hypothetical protein LOC100193305 Z. mays 100.0 353	zinc finger (C2H2 type) family protein A. thaliana 55.6 372	-1.1929	-1.0185
MZ00044565	4329635	Os02g0551900	hypothetical protein LOC100193305 Z. mays 100.0 353	zinc finger (C2H2 type) family protein A. thaliana 55.6 372	0.7339	1.1155
MZ00055135	4329635	Os02g0551900	hypothetical protein LOC100193305 Z. mays 100.0 353	zinc finger (C2H2 type) family protein A. thaliana 55.6 372	-1.3455	-1.1197
MZ00055198	4329635	Os02g0551900	hypothetical protein LOC100193305 Z. mays 100.0 353	zinc finger (C2H2 type) family protein A. thaliana 55.6 372	-0.9262	-0.7625
MZ00056390	4329635	Os02g0551900	hypothetical protein LOC100193305 Z. mays 100.0 353	zinc finger (C2H2 type) family protein A. thaliana 55.6 372	-0.8756	-0.6658
MZ00017035	4334084	Os03g0745500	hypothetical protein LOC100274732 Z. mays 100.0 9	unknown protein A. thaliana 63.6 88	2.004	1.3709
MZ00023285	4334084	Os03g0745500	hypothetical protein LOC100274732 Z. mays 100.0 9	unknown protein A. thaliana 63.6 88	-1.2266	-0.8609
MZ00018741	4337244	Os04g0653400	hypothetical protein LOC100304425 Z. mays 79.9 691	ATR2 (ARABIDOPSIS P450 REDUCTASE 2); NADPH-hemoprotein reductase A. thaliana 77.6 683	2.5403	2.0421
MZ00021385	4337244	Os04g0653400	hypothetical protein LOC100304425 Z. mays 79.9 691	ATR2 (ARABIDOPSIS P450 REDUCTASE 2); NADPH-hemoprotein reductase A. thaliana 77.6 683	2.5859	1.9389
MZ00021512	4337244	Os04g0653400	hypothetical protein LOC100304425 Z. mays 79.9 691	ATR2 (ARABIDOPSIS P450 REDUCTASE 2); NADPH-hemoprotein reductase A. thaliana 77.6 683	-1.1246	-0.7682
MZ00039246	4337244	Os04g0653400	hypothetical protein LOC100304425 Z. mays 79.9 691	ATR2 (ARABIDOPSIS P450 REDUCTASE 2); NADPH-hemoprotein reductase A. thaliana 77.6 683	1.7428	1.2335
MZ00055551	4337244	Os04g0653400	hypothetical protein LOC100304425 Z. mays 79.9 691	ATR2 (ARABIDOPSIS P450 REDUCTASE 2); NADPH-hemoprotein reductase A. thaliana 77.6 683	2.6244	1.7169
MZ00005435	4345632	Os08g0430200	LOC100283179 Z. mays 93.3 389	DNA repair protein RAD23, putative A. thaliana 66.8 377	-2.1615	-2.1607
MZ00016026	4345632	Os08g0430200	LOC100283179 Z. mays 93.3 389	DNA repair protein RAD23, putative A. thaliana 66.8 377	1.0184	0.9067
MZ00013343	4349248	Os10g0539500	hypothetical protein LOC100276780 Z. mays 91.4 174	HIS4; DNA binding A. thaliana 100.0 102	1.4318	1.0381
MZ00038231	4349248	Os10g0539500	hypothetical protein LOC100276780 Z. mays 91.4 174	HIS4; DNA binding A. thaliana 100.0 102	-0.8112	-0.8287
MZ00040859	4349248	Os10g0539500	hypothetical protein LOC100276780 Z. mays 91.4 174	HIS4; DNA binding A. thaliana 100.0 102	2.7334	2.1746
MZ00005791	4351962	Os12g0273700	hypothetical protein LOC100278361 Z. mays 100.0 504		1.5274	0.8291
MZ00027624	4351962	Os12g0273700	hypothetical protein LOC100278361 Z. mays 100.0 504		-1.7712	-1.0783
MZ00001135	4352182	Os12g0460800	hypothetical protein LOC100277050 Z. mays 99.3 309	AFC2 (ARABIDOPSIS FUS3-COMPLEMENTING GENE 2); kinase/ protein kinase A. thaliana 79.5 322	2.7245	2.9427
MZ00039084	4352182	Os12g0460800	hypothetical protein LOC100277050 Z. mays 99.3 309	AFC2 (ARABIDOPSIS FUS3-COMPLEMENTING GENE 2); kinase/ protein kinase A. thaliana 79.5 322	-1.6489	-1.4638
MZ00003584	100273563	pco142939	hypothetical protein LOC100273563 Z. mays 100.0 580	leucine-rich repeat family protein A. thaliana 68.2 577	2.5334	2.1493
MZ00016499	100273563	pco142939	hypothetical protein LOC100273563 Z. mays 100.0 580	leucine-rich repeat family protein A. thaliana 68.2 577	-0.9201	-0.6497
MZ00042099	100273563	pco142939	hypothetical protein LOC100273563 Z. mays 100.0 580	leucine-rich repeat family protein A. thaliana 68.2 577	-1.0241	-0.7195
MZ00021711	8081815	Sb02g007670			-2.1479	-1.8433
MZ00027758	8081815	Sb02g007670			1.8081	1.3474
MZ00018326	815036	SCL21	LOC100281447 Z. mays 100.0 553	SCL13 (Scarecrow-like 13); transcription factor A. thaliana 53.7 518	-0.7752	-0.7349
MZ00021508	815036	SCL21	LOC100281447 Z. mays 100.0 553	SCL13 (Scarecrow-like 13); transcription factor A. thaliana 53.7 518	1.3832	1.6926
MZ00004936	816278	T17A5.2	hypothetical protein LOC100191726 Z. mays 100.0 367	HT1 (high leaf temperature 1); kinase/ protein serine/threonine/tyrosine kinase A. thaliana 67.2 277	-1.4713	-1.3687
MZ00017419	816278	T17A5.2	hypothetical protein LOC100191726 Z. mays 100.0 367	HT1 (high leaf temperature 1); kinase/ protein serine/threonine/tyrosine kinase A. thaliana 67.2 277	1.4246	0.5927
MZ00027546	842444	T25B24.15	kinase interacting kinase1 (kik1) Z. mays 100.0 847	B120; ATP binding / protein kinase/ protein serine/threonine kinase/ sugar binding A. thaliana 56.5 827	0.8661	0.6266
MZ00044418	842444	T25B24.15	kinase interacting kinase1 (kik1) Z. mays 100.0 847	B120; ATP binding / protein kinase/ protein serine/threonine kinase/ sugar binding A. thaliana 56.5 827	-1.3037	-1.025
MZ00016134	826793	T26M18.70	hypothetical protein LOC100279905 Z. mays 100.0 443		0.5934	0.5428
MZ00042029	826793	T26M18.70	hypothetical protein LOC100279905 Z. mays 100.0 443		0.6288	0.5892
MZ00048969	826793	T26M18.70	hypothetical protein LOC100279905 Z. mays 100.0 443		-1.1589	-1.0646
MZ00016414	818456	T6A23.6	LOC100282116 Z. mays 100.0 251	haloacid dehalogenase-like hydrolase family protein A. thaliana 64.0 236	-1.0883	-1.0502
MZ00029186	818456	T6A23.6	LOC100282116 Z. mays 100.0 251	haloacid dehalogenase-like hydrolase family protein A. thaliana 64.0 236	1.0091	0.8464
MZ00029187	818456	T6A23.6	LOC100282116 Z. mays 100.0 251	haloacid dehalogenase-like hydrolase family protein A. thaliana 64.0 236	1.4368	1.3227
MZ00029916	100279674	TIDP3623	LOC100279674		-1.4656	-1.3645
MZ00035161	100279674	TIDP3623	LOC100279674		0.5789	0.6051
MZ00038697	100279674	TIDP3623	LOC100279674		0.5995	1.0816
MZ00025605	4348916	umc2676	hypothetical protein LOC100216974 Z. mays 100.0 306	unknown protein A. thaliana 75.5 334	1.0695	1.8313
MZ00025606	4348916	umc2676	hypothetical protein LOC100216974 Z. mays 100.0 306	unknown protein A. thaliana 75.5 334	1.7516	1.1917
MZ00027358	4348916	umc2676	hypothetical protein LOC100216974 Z. mays 100.0 306	unknown protein A. thaliana 75.5 334	-0.5913	-0.6849
MZ00016507	836723	ZWI		ZWI (ZWICHEL); calmodulin binding / microtubule motor A. thaliana 100.0 1259	1.0943	0.9056
MZ00039913	836723	ZWI		ZWI (ZWICHEL); calmodulin binding / microtubule motor A. thaliana 100.0 1259	-1.5257	-1.3161
