# Supplementary material for: Genome-wide transcriptomic analysis of response to low temperature reveals candidate genes determining divergent cold-sensitivity of maize inbred lines
Source: Plant Mol Biol. 2014 Mar 13;85(3):317–31. doi: 10.1007/s11103-014-0187-8 (PMC4018516; doi:10.1007/s11103-014-0187-8)
Supplement: Supplementary file 5 — Supplementary material 5 (XLS 152 kb) [file 11103_2014_187_MOESM5_ESM.xls]

## Sheet: chloroplast
Genome-wide transcriptomic analysis of response to low temperature reveals candidate genes determining divergent cold-sensitivity of maize inbred lines. Plant Molecular Biology, Sobkowiak A, Jończyk M., Jarochowska E., Biecek P., Trzcinska-Danielewicz J., Leipner J., Fronk J., Sowinski P., Faculty of Biology, University of Warsaw, pawes@biol.uw.edu.pl
Table S5. Transcripts showing statistically significant (p<0.05) change of expression following cold treatment, similar in both maize lines (common response), exceeding 2.8-fold (|log2(cold/control)| ³ 1.5). Transcripts showing statistically significant (p<0.05) difference in response to cold treatment between the two maize lines. Description: ID – probe identity; ENTREZ - entrez protein number; …
ID	ENTREZ	NAME	gene annotation (Zea mays)	gene annotation (Arabidopsis thaliana)	DH7C/DH7K	DL3C/DL3K
MZ00004457	827655	NCED4	white cap1 (wc1) Z. mays 100.0 549	CCD1 (CAROTENOID CLEAVAGE DIOXYGENASE 1); 9-cis-epoxycarotenoid dioxygenase A. thaliana 83.0 536	-3.805	-3.5143
MZ00000870	839350	LPA1	hypothetical protein LOC100275611 Z. mays 100.0 272	LPA1 (LOW PSII ACCUMULATION1); binding A. thaliana 71.7 405	-1.9745	-3.2053
MZ00037091	815055	LHCB2.2	chlorophyll a-b binding protein 1, chloroplastic precursor Z. mays 100.0 261	LHB1B2; chlorophyll binding A. thaliana 95.5 264	-2.538	-2.5543
MZ00025931	100273752	LOC100282021	hypothetical protein LOC100273752 Z. mays 100.0 252	LHCB6 (LIGHT HARVESTING COMPLEX PSII SUBUNIT 6); chlorophyll binding A. thaliana 87.2 257	-2.6033	-2.1764
MZ00014805	542320	Lhcb5-2	chlorophyll a/b-binding apoprotein CP26 precursor (Lhcb5-2) Z. mays 100.0 282	LHCB5 (LIGHT HARVESTING COMPLEX OF PHOTOSYSTEM II 5); chlorophyll binding A. thaliana 86.8 279	-2.0141	-1.8989
MZ00030717	4349430	LOC100274228	LOC100284976 Z. mays 92.0 540	CH1 (CHLORINA 1); chlorophyllide a oxygenase A. thaliana 75.3 535	-2.0187	-1.8131
MZ00024131	818005	LHB1B2	chlorophyll a-b binding protein 6A Z. mays 100.0 248	LHCA1; chlorophyll binding A. thaliana 81.9 238	-1.9034	-1.8635
MZ00000989	100280410	LOC100280410	hypothetical protein LOC100280410 Z. mays 100.0 271	LHCA4 (LIGHT-HARVESTING CHLOROPHYLL-PROTEIN COMPLEX I SUBUNIT A4); chlorophyll binding A. thaliana 86.5 250	-2.474	-1.2601
MZ00052000	100216729	LOC100216729	hypothetical protein LOC100216729 Z. mays 100.0 290	chlorophyll A-B binding protein CP29 (LHCB4) A. thaliana 87.9 289	-1.8592	-1.5711
MZ00036529	835515	LHCB3	chlorophyll a-b binding protein of LHCII type III Z. mays 100.0 271	LHCB3 (LIGHT-HARVESTING CHLOROPHYLL B-BINDING PROTEIN 3); structural molecule A. thaliana 95.5 264	-1.8552	-1.4737
MZ00029282	3771487	LPA2	hypothetical protein LOC100278883 Z. mays 100.0 170	LPA2 (low psii accumulation2) A. thaliana 66.7 126	-1.9037	-1.1361
MZ00055086	842294	T2K10.5	hypothetical protein LOC100217196 Z. mays 100.0 286	29 kDa ribonucleoprotein, chloroplast, putative / RNA-binding protein cp29, putative A. thaliana 70.3 195	-1.9359	-1.0728
MZ00005539	822157	CHUP1		CHUP1 (CHLOROPLAST UNUSUAL POSITIONING 1) A. thaliana 100.0 1003	-1.6519	-1.1901
MZ00014822	827715	AK-HSDH_II	bifunctional aspartokinase/homoserine dehydrogenase 2, chloroplastic precursor Z. mays 100.0 916	AK-HSDH I (ASPARTATE KINASE-HOMOSERINE DEHYDROGENASE I); aspartate kinase/ homoserine dehydrogenase A. thaliana 76.3 848	-1.4102	-1.4248
MZ00003788	4345971	Os08g0504500	thylakoid lumenal 19 kDa protein (LOC100282049) Z. mays 100.0 256		-1.8452	-0.8645
MZ00027658	832116	F28I16.90	LOC100285627 Z. mays 100.0 220	plastid-lipid associated protein PAP-related / fibrillin-related A. thaliana 70.8 202	-1.3736	-1.2903
MZ00019093	828531	CPHSC70-1	stromal 70 kDa heat shock-related protein Z. mays 100.0 702	cpHsc70-1 (chloroplast heat shock protein 70-1); ATP binding A. thaliana 90.0 703	-1.6163	-1.0297
MZ00024040	840021	PSAF	photosystem I reaction center subunit III Z. mays 100.0 224	PSAF (photosystem I subunit F) A. thaliana 84.8 198	-1.4519	-1.1811
MZ00049732	100194176	LOC100194176	hypothetical protein LOC100194176 Z. mays 100.0 536	CT-BMY (CHLOROPLAST BETA-AMYLASE); beta-amylase A. thaliana 51.0 443	-1.6523	-0.9677
MZ00022277	843990	F14G6.17	hypothetical protein LOC100274085 Z. mays 100.0 163	chlorophyll A-B binding family protein A. thaliana 77.3 287	-1.2801	-1.2735
MZ00015336	100272545	LOC100272545	hypothetical protein LOC100272545 Z. mays 100.0 253	TIC20 (TRANSLOCON AT THE INNER ENVELOPE MEMBRANE OF CHLOROPLASTS 20) A. thaliana 48.5 161	-1.0926	-1.3507
MZ00043135	832932	F21B23.110	hypothetical protein LOC100191715 Z. mays 100.0 259	LHCA2; chlorophyll binding A. thaliana 91.0 256	-1.4619	-0.9371
MZ00043134	100192053	LOC100192053	hypothetical protein LOC100191715 Z. mays 97.3 189	LHCA2; chlorophyll binding A. thaliana 73.0 189	-1.2796	-1.0776
MZ00019051	837377	NPQ1	violaxanthin de-epoxidase (LOC100281366) Z. mays 100.0 445	NPQ1 (NON-PHOTOCHEMICAL QUENCHING 1); violaxanthin de-epoxidase A. thaliana 80.2 368	-1.3252	-0.9398
MZ00029527	831476	CRS1	chloroplastic group IIA intron splicing facilitator CRS1, chloroplastic precursor Z. mays 100.0 714	CRS1 (ARABIDOPSIS ORTHOLOG OF MAIZE CHLOROPLAST SPLICING FACTOR CRS1); RNA splicing factor, transesterification mechanism A. thaliana 52.9 635	-1.1257	-0.7722
MZ00018906	841919	T22H22.19	LOC100285398 Z. mays 100.0 289	thylakoid lumen 18.3 kDa protein A. thaliana 79.7 284	-1.1046	-0.7899
MZ00022230	4342033	Os06g0710800	chloroplast RNA processing1 Z. mays 45.4 410	unknown protein A. thaliana 48.1 268	-1.2845	-0.5735
MZ00027077	100384501	LOC100384501	hypothetical protein LOC100384501 Z. mays 100.0 159	PSB28 (PHOTOSYSTEM II REACTION CENTER PSB28 PROTEIN) A. thaliana 70.7 116	-1.1899	-0.6054
MZ00038966	4338354	Os05g0303000	hypothetical protein LOC100280354 Z. mays 100.0 621	cpHsc70-1 (chloroplast heat shock protein 70-1); ATP binding A. thaliana 92.0 710	-1.077	-0.6513
MZ00028317	817595	T6B20.20	hypothetical protein LOC100273277 Z. mays 100.0 201	PLSP1 (plastidic type I signal peptidase 1); peptidase A. thaliana 55.4 148	1.1521	0.6861
MZ00020925	100305596	LOC100305596	thioredoxin M-type, chloroplastic precursor Z. mays 77.2 123	ATHM2; enzyme activator A. thaliana 54.8 168	1.3157	0.7015
MZ00037247		T25N22.14	organic anion transporter (LOC100283441) Z. mays 100.0 332	glucose-6-phosphate/phosphate translocator-related A. thaliana 85.7 335	0.9626	1.1601
MZ00015557	818114	T32F12.13	fibrillin1 Z. mays 100.0 381	plastid-lipid associated protein PAP, putative A. thaliana 63.7 375	1.0278	1.5626
MZ00032136	606430	dxs2	deoxy xylulose synthase 1 Z. mays 81.9 669	CLA1 (CLOROPLASTOS ALTERADOS 1); 1-deoxy-D-xylulose-5-phosphate synthase A. thaliana 79.3 653	2.1032	0.5912
MZ00019415	830801	T5E8.220	LOC100281793 Z. mays 100.0 586	ATTOC64-V (ARABIDOPSIS THALIANA TRANSLOCON AT THE OUTER MEMBRANE OF CHLOROPLASTS 64-V); amidase/ binding / carbon-nitrogen ligase, with glutamine as amido-N-donor A. thaliana 60.7 590	1.5103	1.2054
MZ00018718	100281154	PTAC5	peptidoglycan binding domain containing protein (LOC100281154) Z. mays 100.0 341	PTAC5 (PLASTID TRANSCRIPTIONALLY ACTIVE5); heat shock protein binding / unfolded protein binding A. thaliana 63.3 338	1.0735	1.9914
MZ00037628	830328	VTE5	probable phytol kinase, chloroplastic precursor Z. mays 100.0 302	VTE5 (vitamin E pathway gene5); phosphatidate cytidylyltransferase/ phytol kinase A. thaliana 63.8 243	1.8281	1.2963
MZ00015318	542714	thi1-1	thiazole biosynthetic enzyme 1-1, chloroplastic precursor (thi1) Z. mays 100.0 353	THI1; protein homodimerization A. thaliana 83.0 347	1.5791	1.5657
MZ00042784	820827	PIFI	hypothetical protein LOC100272863 Z. mays 100.0 266	PIFI (post-illumination chlorophyll fluorescence increase) A. thaliana 71.6 207	1.7506	2.0403
MZ00004955	835427	GLT1	ferredoxin-dependent glutamate synthase, chloroplastic precursor Z. mays 45.8 1587	GLT1; glutamate synthase (NADH) A. thaliana 83.5 2107	2.4267	1.4565
MZ00050401	4347491	LOC100283038	chloroplastic quinone-oxidoreductase (LOC100283038) Z. mays 100.0 340	oxidoreductase, zinc-binding dehydrogenase family protein A. thaliana 61.0 323	3.036	2.0201
MZ00035942	820667	NCED3	9-cis-epoxycarotenoid dioxygenase 1, chloroplastic precursor Z. mays 100.0 603	NCED3 (NINE-CIS-EPOXYCAROTENOID DIOXYGENASE 3); 9-cis-epoxycarotenoid dioxygenase A. thaliana 67.3 562	3.0502	3.5225

## Sheet: anti-AOX
ID	ENTREZ	NAME	gene annotation (Zea mays)	gene annotation (Arabidopsis thaliana)	DH7C/DH7K	p-value	DL3C/DL3K	p-value
MZ00004711	4337730	Os05g0135200	hypothetical protein LOC100194008 Z. mays 100.0 335	peroxidase A. thaliana 45.9 315	-2.647	4.19e-07	-1.9285	0.00144
MZ00001016	836838	ABA1	zeaxanthin epoxidase Z. mays 100.0 668	ABA1 (ABA DEFICIENT 1); zeaxanthin epoxidase A. thaliana 75.9 626	-2.7088	0.001749	-1.8501	0.001039
MZ00013851	100382866	LOC100382866	superoxide dismutase [Cu-Zn] 4A (LOC100382866) Z. mays 98.7 15	CSD3 (copper/zinc superoxide dismutase 3); superoxide dismutase A. thaliana 71.7 92	-2.1698	0.00488	-2.265	0.003566
MZ00054923	4339222	Os05g0499300	LOC100283865 Z. mays 100.0 332	peroxidase 27 (PER27) (P27) (PRXR7) A. thaliana 56.6 315	-1.7471	0.0001729	-1.6492	0.0001024
MZ00030444	4349210	Os10g0531400	glutathione S-transferase GST 38 Z. mays 100.0 227	ATGSTU18 (GLUTATHIONE S-TRANSFERASE TAU 18); glutathione transferase A. thaliana 55.3 217	-1.1722	0.03729	-1.9762	0.00192
MZ00030338	4339922	Os06g0115400	hypothetical protein LOC100274012 Z. mays 100.0 228	FSD1 (FE SUPEROXIDE DISMUTASE 1); copper ion binding / superoxide dismutase A. thaliana 50.0 196	-1.5735	7.19e-06	-1.0852	0.00886
MZ00025194	4330468	LOC100193942	hypothetical protein LOC100193942 Z. mays 100.0 500	MDAR4 (MONODEHYDROASCORBATE REDUCTASE 4); monodehydroascorbate reductase (NADH) A. thaliana 64.5 482	-1.0646	4.671e-05	-0.8873	0.006731
MZ00036822	829316	GPX7	hypothetical protein LOC100273297 Z. mays 100.0 167	ATGPX6 (GLUTATHIONE PEROXIDASE 6); glutathione peroxidase A. thaliana 87.7 219	1.1452	0.03394	0.5596	0.3485
MZ00019418	4333371	Os03g0595600	glutathione S-transferase GST 21 (LOC541836) Z. mays 100.0 234	ATGSTU8 (GLUTATHIONE S-TRANSFERASE TAU 8); glutathione transferase A. thaliana 49.5 218	1.245	0.05009	0.6637	0.1191
MZ00046592	4349192	Os10g0529300	glutathione transferase40 Z. mays 100.0 235	ATGSTU16 (GLUTATHIONE S-TRANSFERASE TAU 16); glutathione transferase A. thaliana 48.9 232	1.3122	0.02718	0.6485	0.3912
MZ00024287	831774	ATMDAR2	hypothetical protein LOC100382120 Z. mays 100.0 432	monodehydroascorbate reductase, putative A. thaliana 78.0 430	1.3572	0.0005735	0.8806	0.02608
MZ00030955	820121	APX2	APx1 - Cytosolic Ascorbate Peroxidase Z. mays 100.0 249	APX1 (ascorbate peroxidase 1); L-ascorbate peroxidase A. thaliana 87.2 249	1.3865	0.001228	1.2795	0.007461
MZ00037479	4349190	Os10g0528400	glutathione transferase41 Z. mays 100.0 266	ATGSTU8 (GLUTATHIONE S-TRANSFERASE TAU 8); glutathione transferase A. thaliana 46.9 209	1.8297	0.009841	1.0355	0.2082
MZ00054882	4325764	Os01g0949800	glutathione transferase7 (gst7) Z. mays 100.0 226	ATGSTU8 (GLUTATHIONE S-TRANSFERASE TAU 8); glutathione transferase A. thaliana 50.9 220	1.9371	0.00142	1.122	0.1527
MZ00028956	4328073	Os02g0115700	catalase isozyme 3 (LOC542370) Z. mays 100.0 494	CAT1 (CATALASE 1); catalase A. thaliana 70.1 491	1.6992	0.004215	1.3942	0.09779
MZ00029420	100192482	LOC100192482	hypothetical protein LOC100192482 Z. mays 100.0 256	peroxidase, putative A. thaliana 57.8 305	1.7896	3.264e-05	1.6152	8.11e-05
MZ00026737	4332925	Os03g0368900	peroxidase 2 precursor Z. mays 100.0 334		2.5294	0.01707	0.9513	0.4704
MZ00026196	4324554	TIDP3705	hypothetical protein LOC100192761 Z. mays 100.0 360	peroxidase 12 (PER12) (P12) (PRXR6) A. thaliana 62.0 334	2.4464	0.05838	1.0732	0.3521
MZ00032715	840792	SKS6	L-ascorbate oxidase (LOC100285637) Z. mays 100.0 549	sks5 (SKU5 Similar 5); copper ion binding / oxidoreductase A. thaliana 75.8 540	2.1147	0.001286	1.4347	0.003616
MZ00042426	4325763	Os01g0949700	glutathione transferase24 (gst24) Z. mays 100.0 237	ATGSTU8 (GLUTATHIONE S-TRANSFERASE TAU 8); glutathione transferase A. thaliana 48.1 214	2.464	0.00186	1.278	0.03629

## Sheet: diurnal rhythm
ID	ENTREZ	NAME	gene annotation (Zea mays)	gene annotation (Arabidopsis thaliana)	DH7C/DH7K	p-value	DL3C/DL3K	p-value
MZ00006952	100285170	LOC100285170	two-component response regulator-like PRR95 (LOC100285170) Z. mays 100.0 629		-3.6908	0.001103	-3.7007	0.0001625
MZ00020536	839341	LHY	LHY protein (LOC100192868) Z. mays 100.0 717	LHY (LATE ELONGATED HYPOCOTYL); DNA binding / transcription factor A. thaliana 48.1 643	-2.8752	0.002838	-2.6573	0.005704
MZ00036336	100281091	LOC100281091	LHY protein (LOC100281091) Z. mays 100.0 719	LHY (LATE ELONGATED HYPOCOTYL); DNA binding / transcription factor A. thaliana 47.8 643	-2.1174	0.0005655	-2.0056	0.0003533
MZ00005318	817545	ELF4-L1	hypothetical protein LOC100279754 Z. mays 100.0 128	ELF4-L3 (ELF4-Like 3) A. thaliana 62.6 98	-1.5893	2.215e-05	-2.0239	3.047e-06
MZ00051801	829809	ATRL3	SANT/MYB protein Z. mays 100.0 104		-1.6907	0.04488	-1.0454	0.1928
MZ00032119	541745	LOC541745	R2R3MYB-domain protein (LOC541745)		-1.3716	0.002998	-1.2689	0.005555
MZ00028419	832990	BZO2H3	hypothetical protein LOC100275351 Z. mays 100.0 309		-0.9821	0.1029	-1.4479	0.0002129
MZ00015604	831793	PRR7	hypothetical protein LOC100280240 Z. mays 100.0 765	PRR7 (PSEUDO-RESPONSE REGULATOR 7); transcription regulator/ two-component response regulator A. thaliana 47.7 652	-1.4189	0.005191	-0.5956	0.3748
MZ00029026	100383277	LOC100383277	hypothetical protein LOC100279726 Z. mays 94.6 611	FKF1 (FLAVIN-BINDING, KELCH REPEAT, F BOX 1); signal transducer/ two-component sensor/ ubiquitin-protein ligase A. thaliana 81.6 566	1.636	0.01492	0.8642	0.4332
MZ00013979	100147732	gigz1b	hypothetical protein LOC100272803 Z. mays 100.0 331	GI (GIGANTEA) A. thaliana 80.2 328	1.2601	0.003054	1.2703	0.01566
MZ00013980	100147733	gigz1a	hypothetical protein LOC100272803 Z. mays 96.7 1159	GI (GIGANTEA) A. thaliana 73.6 1166	1.1422	0.01136	1.4627	0.0002824
MZ00032446	836259	TOC1	LOC100281433 Z. mays 86.6 514	TOC1 (TIMING OF CAB EXPRESSION 1); transcription regulator/ two-component response regulator A. thaliana 50.0 594	1.7825	0.0002034	1.3795	0.03149
MZ00057436	816408	LKP2	hypothetical protein LOC100279726 Z. mays 63.7 601	LKP2 (LOV KELCH PROTEIN 2); protein binding / ubiquitin-protein ligase A. thaliana 100.0 610	1.8341	0.003354	1.478	0.01533
MZ00003746	4350864	Os11g0601700	hypothetical protein LOC100272601 Z. mays 100.0 273	basic helix-loop-helix (bHLH) family protein A. thaliana 46.1 130	2.0222	0.05076	1.6817	0.02966
MZ00023326	836076	F2O15.24	ARR1 protein-like (LOC100280967) Z. mays 100.0 218	PCL1 (PHYTOCLOCK 1); DNA binding / transcription factor A. thaliana 58.7 235	1.9822	0.00142	1.8527	0.006209
MZ00023973	4334553	Os03g0815100	NAC1 transcription factor Z. mays 100.0 311	ATAF2; transcription activator A. thaliana 68.3 221	2.1272	4.022e-05	1.7778	0.0002566
MZ00046610	819956	COL9	LOC100282916 Z. mays 100.0 406	COL9 (CONSTANS-LIKE 9); transcription factor/ zinc ion binding A. thaliana 61.3 371	2.683	1.053e-05	3.0296	2.207e-05
MZ00030647	100272621	LOC100272621	hypothetical protein LOC100272621 Z. mays 100.0 40	transcription factor jumonji (jmjC) domain-containing protein A. thaliana 60.0 388	3.858	0.001123	3.0877	0.000827
MZ00019724	100193195	LOC100193195	hypothetical protein LOC100193195 Z. mays 100.0 405	COL9 (CONSTANS-LIKE 9); transcription factor/ zinc ion binding A. thaliana 64.2 368	3.9812	5.99e-05	3.8679	0.0001039
MZ00030218	8072479	Sb04g026190		similar to Two-component response regulator-like PRR1 S.bicolor	4.3178	3.408e-05	3.6714	0.0007011

## Sheet: carbohydrates
ID	ENTREZ	NAME	gene annotation (Zea mays)	gene annotation (Arabidopsis thaliana)	DH7C/DH7K	p-value	DL3C/DL3K	p-value
MZ00048046	100382206	LOC100382206	hypothetical protein LOC100382206 Z. mays 100.0 594	BAM5 (BETA-AMYLASE 5); beta-amylase A. thaliana 64.7 486	-2.4833	0.002264	-2.1686	0.003677
MZ00030066	838689	F9H16.6	LOC100280449 Z. mays 100.0 615	pyrophosphate--fructose-6-phosphate 1-phosphotransferase alpha subunit, putative / pyrophosphate-dependent 6-phosphofructose-1-kinase, putative A. thaliana 80.4 611	-1.9312	0.02006	-2.5965	0.0294
MZ00036243	840184	F9L11.8	granule bound starch synthase IIa precursor (GBSSIIa) Z. mays 100.0 608	starch synthase, putative A. thaliana 74.6 574	-2.2648	0.02901	-1.6408	0.01677
MZ00028994	100101527	ATSS3	starch synthase IIIb-1 precursor Z. mays 100.0 1190	ATSS3 (starch synthase 3); starch synthase/ transferase, transferring glycosyl groups A. thaliana 70.7 936	-1.6757	3.884e-05	-1.5786	0.001682
MZ00026600	844194	TPS1	trehalose-6-phosphate synthase (LOC100170239) Z. mays 100.0 938	TTPS1 (TREHALOSE-6-PHOSPHATE SYNTHASE); alpha,alpha-trehalose-phosphate synthase (UDP-forming)/ transferase, transferring glycosyl groups A. thaliana 80.5 924	-1.9269	9.656e-05	-1.1226	0.004201
MZ00057421	542718	GAPC2	glyceraldehyde-3-phosphate dehydrogenase, cytosolic 2 Z. mays 100.0 336	GAPC1 (GLYCERALDEHYDE-3-PHOSPHATE DEHYDROGENASE C SUBUNIT 1); glyceraldehyde-3-phosphate dehydrogenase (phosphorylating)/ glyceraldehyde-3-phosphate dehydrogenase A. thaliana 91.1 337	-1.0781	0.1141	-1.9688	0.0002257
MZ00024212	100193340	pco110217	hypothetical protein LOC100193340 Z. mays 100.0 617	pyrophosphate--fructose-6-phosphate 1-phosphotransferase alpha subunit, putative / pyrophosphate-dependent 6-phosphofructose-1-kinase, putative A. thaliana 86.3 614	-1.3915	0.06164	-1.6395	0.005508
MZ00040075	542837	LOC542837	granule bound starch synthase IIa precursor Z. mays 87.5 607	starch synthase, putative A. thaliana 70.9 562	-1.8791	0.000342	-1.1236	0.01044
MZ00043812	818558	RCA	ribulose bisphosphate carboxylase/oxygenase activase, chloroplastic precursor (rca1) Z. mays 100.0 432	RCA (RUBISCO ACTIVASE); ADP binding / ATP binding / enzyme regulator/ ribulose-1,5-bisphosphate carboxylase/oxygenase activator A. thaliana 85.8 414	-1.8514	0.001204	-0.6952	0.3012
MZ00021179	4331077	Os02g0807100	starch synthase V (LOC100170250) Z. mays 100.0 700	soluble glycogen synthase-related A. thaliana 50.0 410	-1.1911	0.05952	-1.2947	0.002629
MZ00014231	4347531	pdh2	pyruvate dehydrogenase2 (pdh2) Z. mays 100.0 372	MAB1 (MACCI-BOU); catalytic/ pyruvate dehydrogenase (acetyl-transferring) A. thaliana 91.2 362	-1.3924	0.0004952	-1.0615	0.02978
MZ00042496	837152	ATTPS7		ATTPS7; alpha,alpha-trehalose-phosphate synthase (UDP-forming)/ transferase, transferring glycosyl groups / trehalose-phosphatase A. thaliana 100.0 850	-1.2729	0.0002267	-1.0473	0.0068
MZ00017252	838269	TPS2	hypothetical protein LOC100381759 Z. mays 100.0 155	ATTPS1 (TREHALOSE-6-PHOSPHATE SYNTHASE); alpha,alpha-trehalose-phosphate synthase (UDP-forming)/ transferase, transferring glycosyl groups A. thaliana 63.4 352	-1.3004	0.03614	-0.9154	0.08109
MZ00018529	819375	ATSWI3A	ATSWI3A Z. mays 100.0 556	ATSWI3A (SWITCH/SUCROSE NONFERMENTING 3A); DNA binding A. thaliana 45.4 510	-1.621	0.0006506	-0.5018	0.4936
MZ00039088	542342	sbe3	1,4-alpha-glucan-branching enzyme 2, chloroplastic/amyloplastic precursor Z. mays 87.1 796	SBE2.1 (starch branching enzyme 2.1); 1,4-alpha-glucan branching enzyme A. thaliana 84.2 812	-1.4995	0.0965	-0.6031	0.293
MZ00043810	100193944	LOC100193944	hypothetical protein LOC100193944 Z. mays 100.0 362	PDK (PYRUVATE DEHYDROGENASE KINASE); ATP binding / histidine phosphotransfer kinase/ pyruvate dehydrogenase (acetyl-transferring) kinase A. thaliana 78.5 362	-0.983	8.411e-05	-1.0427	0.0001931
MZ00021051	837530	SUT4	sucrose transporter4 (sut4) Z. mays 100.0 500	SUT4 (SUCROSE TRANSPORTER 4); carbohydrate transmembrane transporter/ sucrose transmembrane transporter/ sucrose:hydrogen symporter/ sugar:hydrogen symporter A. thaliana 69.8 487	-0.7933	0.01053	-1.1088	0.0004572
MZ00039243	100037766	LOC100037766	NADP-dependent malic enzyme (LOC100037766) Z. mays 83.0 235	ATNADP-ME2 (NADP-malic enzyme 2); malate dehydrogenase (oxaloacetate-decarboxylating) (NADP+)/ malic enzyme/ oxidoreductase, acting on NADH or NADPH, NAD or NADP as acceptor A. thaliana 64.4 160	-1.1229	0.008058	-0.5154	0.4113
MZ00050302	4331423	Os03g0119500	hypothetical protein LOC100501270 Z. mays 62.3 363	ATGSL10 (glucan synthase-like 10); 1,3-beta-glucan synthase A. thaliana 82.7 679	1.0901	0.08289	0.5809	0.2606
MZ00035630	4325309	Os01g0758300	hypothetical protein LOC100191460 Z. mays 100.0 353	ATPPC1 (PHOSPHOENOLPYRUVATE CARBOXYLASE 1); catalytic/ phosphoenolpyruvate carboxylase A. thaliana 84.0 369	1.0418	0.03018	0.6802	0.0697
MZ00026783	4332845	Os03g0351400	beta-amylase (LOC100284904) Z. mays 100.0 536	BMY3; beta-amylase/ catalytic/ cation binding A. thaliana 47.6 445	0.9762	0.0001113	0.773	0.0002633
MZ00018306	838871	T22J18.18	hypothetical protein LOC100280270 Z. mays 100.0 549	beta-fructofuranosidase, putative / invertase, putative / saccharase, putative / beta-fructosidase, putative A. thaliana 79.5 528	1.2871	0.1116	0.5402	0.3305
MZ00023153	831966	PGSIP6	hypothetical protein LOC100279618 Z. mays 100.0 535	PGSIP6 (PLANT GLYCOGENIN-LIKE STARCH INITIATION PROTEIN 6); transferase, transferring glycosyl groups / transferase, transferring hexosyl groups A. thaliana 65.7 534	1.3496	0.04468	0.5224	0.4907
MZ00022611	100384028	LOC100384028	hypothetical protein LOC100384028 Z. mays 100.0 614	ATSPS1F (sucrose phosphate synthase 1F); sucrose-phosphate synthase/ transferase, transferring glycosyl groups A. thaliana 67.0 1042	1.003	0.002256	0.9662	0.09438
MZ00015139	819378	UXS4	hypothetical protein LOC100272553 Z. mays 100.0 430	UXS4 (UDP-XYLOSE SYNTHASE 4); UDP-glucuronate decarboxylase/ catalytic A. thaliana 89.3 440	1.0454	0.009897	0.9651	0.002623
MZ00036523	100216767	LOC100216767	hypothetical protein LOC100216767 Z. mays 100.0 166	fructose-1,6-bisphosphatase, putative / D-fructose-1,6-bisphosphate 1-phosphohydrolase, putative / FBPase, putative A. thaliana 50.8 260	1.0724	0.007522	0.9782	0.01504
MZ00012981	4335430	Os04g0306400	ribose-5-phosphate isomerase (LOC100284292) Z. mays 100.0 262	RSW10 (RADIAL SWELLING 10); ribose-5-phosphate isomerase A. thaliana 62.5 259	1.0026	0.004857	1.1804	0.001597
MZ00037132	821531	STP4	monosaccharide transporter1 (mstr1) Z. mays 100.0 522	sugar transporter, putative A. thaliana 70.3 512	1.5264	0.01055	0.7086	0.04041
MZ00005948	836559	MSJ1.22	fructose-1,6-bisphosphatase (LOC100281068) Z. mays 100.0 397	fructose-1,6-bisphosphatase family protein A. thaliana 79.0 333	1.5402	0.0002547	0.7129	0.1656
MZ00038408	4339903	Os06g0112800	hypothetical protein LOC100501270 Z. mays 63.3 365	GSL8 (GLUCAN SYNTHASE-LIKE 8); 1,3-beta-glucan synthase/ transferase, transferring glycosyl groups A. thaliana 84.1 408	1.264	0.001656	1.0465	0.005994
MZ00017442	814817	SUT2	sucrose transporter2 (sut2) Z. mays 100.0 591	SUT2 (SUCROSE TRANSPORTER 2); carbohydrate transmembrane transporter/ sucrose transmembrane transporter/ sucrose:hydrogen symporter/ sugar:hydrogen symporter A. thaliana 67.9 589	1.4586	0.01611	0.9263	0.02622
MZ00004531	4327809	Os01g0533500	hypothetical protein LOC100501270 Z. mays 58.0 364	ATGSL07 (glucan synthase-like 7); 1,3-beta-glucan synthase/ transferase, transferring glycosyl groups A. thaliana 65.4 497	1.2721	0.04456	1.1209	0.05932
MZ00024816	817697	T28P16.12	fructokinase-1 (frk1) Z. mays 100.0 322	pfkB-type carbohydrate kinase family protein A. thaliana 83.2 316	1.2618	8.65e-07	1.1379	0.0005585
MZ00056747	843319	AMY3		AMY3 (ALPHA-AMYLASE-LIKE 3); alpha-amylase A. thaliana 100.0 88	1.5567	3.909e-05	0.8519	0.0076
MZ00015378	827419	CT-BMY	hypothetical protein LOC100192000 Z. mays 100.0 538	BAM1 (BETA-AMYLASE 1); beta-amylase A. thaliana 48.9 470	0.9643	0.001902	1.4812	0.0002229
MZ00016436	831326	CA2	hypothetical protein LOC100274597 Z. mays 100.0 199	CA2 (CARBONIC ANHYDRASE 2); carbonate dehydratase/ zinc ion binding A. thaliana 65.0 197	1.2766	0.0008769	1.2529	0.003816
MZ00050458	4333944	Os03g0722500	glucan endo-1,3-beta-glucosidase 7 (LOC100284486) Z. mays 100.0 441	glycosyl hydrolase family 17 protein A. thaliana 58.8 376	1.6628	8.583e-06	0.9334	0.005148
MZ00042560	834037	SIP1	stachyose synthase (LOC100281190) Z. mays 100.0 789	SIP1 (seed imbibition 1-like); galactinol-sucrose galactosyltransferase/ hydrolase, hydrolyzing O-glycosyl compounds A. thaliana 67.8 762	1.4439	7.194e-05	1.2202	0.0001303
MZ00025283	831513	MQK4.26	alpha-1,4-glucan-protein synthase (LOC100285211) Z. mays 100.0 348	reversibly glycosylated polypeptide, putative A. thaliana 65.6 337	1.8077	0.01235	0.8693	0.08214
MZ00015640	823850	PHS2	LOC100285259 Z. mays 100.0 837	PHS2 (ALPHA-GLUCAN PHOSPHORYLASE 2); phosphorylase/ transferase, transferring glycosyl groups A. thaliana 82.1 827	1.3763	0.005172	1.3085	9.13e-05
MZ00037668	100279549	LOC100279549	hypothetical protein LOC100279549 Z. mays 100.0 506	UDP-glucose 6-dehydrogenase, putative A. thaliana 92.3 479	1.4724	0.003803	1.3392	0.002664
MZ00015644	732813	LOC732813	Glucose-6-phosphate dehydrogenase-like protein (LOC732813)		1.9881	6.152e-06	1.0668	0.001919
MZ00030913	838998	TPS9	LOC100281927 Z. mays 57.3 829	ATTPS9; transferase, transferring glycosyl groups / trehalose-phosphatase A. thaliana 100.0 866	1.3752	0.01039	1.8636	0.001259
MZ00024600	823906	MDH	hypothetical protein LOC100193743 Z. mays 100.0 393	MDH (MALATE DEHYDROGENASE); L-malate dehydrogenase/ binding / catalytic/ malate dehydrogenase/ oxidoreductase/ oxidoreductase, acting on the CH-OH group of donors, NAD or NADP as acceptor A. thaliana 85.4 402	1.4413	0.004143	1.9517	4.801e-05
MZ00014737	542127	UGE5	UDP-glucose-4-epimerase Z. mays 100.0 354	UGE2 (UDP-D-glucose/UDP-D-galactose 4-epimerase 2); UDP-glucose 4-epimerase/ protein dimerization A. thaliana 86.7 346	1.5059	0.008945	1.9052	0.002509
MZ00027418	4329553	LOC100283045	glucan endo-1,3-beta-glucosidase 7 (LOC100283045) Z. mays 100.0 405	ATBG_PAP; glucan endo-1,3-beta-D-glucosidase/ hydrolase, hydrolyzing O-glycosyl compounds A. thaliana 52.9 420	2.2711	0.003231	1.184	0.1656
MZ00029456	4338010	Os05g0187100	hexokinase-1 (LOC100283735) Z. mays 100.0 458	HXK1 (HEXOKINASE 1); ATP binding / fructokinase/ glucokinase/ hexokinase A. thaliana 63.9 457	2.085	0.0124	1.3914	0.1009
MZ00040553	542252	MLS	malate synthase, glyoxysomal Z. mays 100.0 558	MLS (MALATE SYNTHASE); malate synthase A. thaliana 80.3 542	2.3121	0.00184	1.3857	0.01785
MZ00044389	828504	TRE1	hypothetical protein LOC100280412 Z. mays 100.0 226	TRE1 (TREHALASE 1); alpha,alpha-trehalase/ trehalase A. thaliana 59.5 479	1.982	9.027e-05	1.812	0.0002049
MZ00015491	100170240	umc1774	LOC100285259 Z. mays 66.7 812	glucan phosphorylase, putative A. thaliana 81.0 869	2.2856	0.000395	1.639	0.001444
MZ00017064	100281365	TIDP2936	LOC100281365 Z. mays 100.0 443	DIN9 (DARK INDUCIBLE 9); mannose-6-phosphate isomerase A. thaliana 60.5 413	2.1961	0.002319	1.8957	0.0003632
MZ00023549	100194114	LOC100194114	hypothetical protein LOC100194114 Z. mays 100.0 249	TPI (TRIOSEPHOSPHATE ISOMERASE); triose-phosphate isomerase A. thaliana 83.9 253	2.3473	0.02332	1.9974	0.06177
MZ00013616	542592	SE-WAP41	alpha-1,4-glucan-protein synthase [UDP-forming] Z. mays 100.0 363	RGP2 (REVERSIBLY GLYCOSYLATED POLYPEPTIDE 2); transferase, transferring hexosyl groups A. thaliana 94.4 355	2.1911	0.001991	2.4809	7.665e-06
MZ00032294	100280284	LOC100280284	hypothetical protein LOC100280284 Z. mays 100.0 485	glycogenin glucosyltransferase (glycogenin)-related A. thaliana 60.7 487	3.2192	0.0007752	1.9691	0.007658
MZ00024740	831150	G6PD2	hypothetical protein LOC100279290 Z. mays 100.0 429	G6PD3 (GLUCOSE-6-PHOSPHATE DEHYDROGENASE 3); glucose-6-phosphate dehydrogenase A. thaliana 87.0 533	2.8617	0.001397	2.4284	0.001524
MZ00027034	843130	TPS6	LOC100281927 Z. mays 60.7 829	ATTPS6; alpha,alpha-trehalose-phosphate synthase (UDP-forming)/ transferase, transferring glycosyl groups / trehalose-phosphatase A. thaliana 76.9 857	2.4113	0.06857	3.0594	0.002643
MZ00029014	825807	CPK21	phosphoenolpyruvate carboxylase kinase 2 (PPCK2) Z. mays 100.0 297		2.4426	0.0008838	3.1694	0.00201
MZ00026417	819751	F10A16.11	hypothetical protein LOC100383467 Z. mays 100.0 625	beta-fructofuranosidase, putative / invertase, putative / saccharase, putative / beta-fructosidase, putative A. thaliana 84.0 5	2.4344	2.226e-05	3.5136	5.954e-06
MZ00026730	826855	T1P17.20	hypothetical protein LOC100216724 Z. mays 100.0 223	ATTPPA; trehalose-phosphatase A. thaliana 66.9 381	3.1118	0.001319	2.9091	0.0005497
MZ00038063	4336410	PPCK3	phosphoenolpyruvate carboxylase kinase 3 (PPCK3) Z. mays 100.0 310		2.4345	0.03671	3.5868	0.002257
MZ00004028	839164	F28B23.11	ruBisCO large subunit-binding protein subunit beta Z. mays 67.5 533	chaperonin, putative A. thaliana 100.0 610	2.6936	1.153e-05	3.4257	5.647e-06

## Sheet: stress
Table S5. Selected transcripts showing statistically significant (p<0.05) common response to cold treatment exceeding 2.8-fold (|log2(cold/control)| ³ 1.5) grouped into arbitrary functional groups.
ID	ENTREZ	NAME	gene annotation (Zea mays)	gene annotation (Arabidopsis thaliana)	DH7C/DH7K	p-value	DL3C/DL3K	p-value
MZ00007306	100283705	si496006g11	LOC100283705 Z. mays 100.0 210	SOS3 (SALT OVERLY SENSITIVE 3); calcium ion binding / calcium-dependent protein serine/threonine phosphatase A. thaliana 70.1 214	-3.1374	0.0005255	-3.3062	5.537e-06
MZ00023503	100285556	LOC100285556	wound induced protein (LOC100285556) Z. mays 100.0 80		-1.6877	0.01369	-2.1985	0.0001813
MZ00043759	4349972	Os11g0187600	hypothetical protein LOC100272911 Z. mays 69.5 443	ERD2 (EARLY-RESPONSIVE TO DEHYDRATION 2); ATP binding A. thaliana 67.2 530	-1.7261	0.0283	-1.8288	0.02235
MZ00013947	842572	F23N19.10	LOC100285569 Z. mays 100.0 580	stress-inducible protein, putative A. thaliana 79.5 570	-1.8073	2.673e-07	-1.7072	2.525e-05
MZ00028092	100281416	LOC100281416	methyltransferase (LOC100281416) Z. mays 100.0 619	dehydration-responsive family protein A. thaliana 67.7 625	-2.0597	0.03406	-1.3922	0.1616
MZ00004936	816278	T17A5.2	hypothetical protein LOC100191726 Z. mays 100.0 367	HT1 (high leaf temperature 1); kinase/ protein serine/threonine/tyrosine kinase A. thaliana 67.2 277	-1.4713	0.01188	-1.3687	0.03063
MZ00027829	100272917	LOC100272917	hypothetical protein LOC100272917 Z. mays 100.0 444	stress-inducible protein, putative A. thaliana 76.6 568	-0.9506	0.002887	-1.6426	0.0001004
MZ00001789	100381973	LOC100381973	hypothetical protein LOC100381973 Z. mays 100.0 469	HT1 (high leaf temperature 1); kinase/ protein serine/threonine/tyrosine kinase A. thaliana 74.5 344	-1.233	0.05215	-1.259	0.08556
MZ00013948	826849	T1P17.2	hypothetical protein LOC100501647 Z. mays 70.0 580	stress-inducible protein, putative A. thaliana 100.0 557	-1.169	0.01259	-1.0644	0.01906
MZ00029890	827880	HSA32	phosphosulfolactate synthase-related protein Z. mays 100.0 298	HSA32 (HEAT-STRESS-ASSOCIATED 32); catalytic A. thaliana 68.2 274	-1.274	0.003844	-0.9141	0.04222
MZ00051835	100279343	LOC100279343	hypothetical protein LOC100279343 Z. mays 100.0 138	universal stress protein (USP) family protein A. thaliana 45.1 206	-1.182	0.03454	-0.8224	0.1735
MZ00042352	100037824	LOC100037824	cysteine protease component of protease-inhibitor complex (LOC100037824) Z. mays 100.0 464	RD21 (responsive to dehydration 21); cysteine-type endopeptidase/ cysteine-type peptidase A. thaliana 74.5 453	-1.1205	0.00249	-0.8496	0.03864
MZ00035029	100193208	csu859(gol)	hypothetical protein LOC100193208 Z. mays 100.0 279	SDIR1 (SALT- AND DROUGHT-INDUCED RING FINGER1); protein binding / ubiquitin-protein ligase/ zinc ion binding A. thaliana 75.1 272	-0.7263	0.0004002	-1.0935	0.0001931
MZ00016646	100280707	umc1951	osmotin-like protein LOC10028410 Z. mays 100.0 247	osmotin-like protein, putative A. thaliana 65.6 246	-1.1492	0.0272	-0.6596	0.07285
MZ00021210	820429	ATHCHIB	LOC100284192 Z. mays 100.0 333	ATHCHIB (ARABIDOPSIS THALIANA BASIC CHITINASE); chitinase A. thaliana 70.5 309	1.1319	0.0579	0.584	0.388
MZ00056564	835274	CBF4	dehydration-responsive element-binding protein 1A (LOC100284491) Z. mays 100.0 235	DREB1A (DEHYDRATION RESPONSE ELEMENT B1A); DNA binding / transcription activator/ transcription factor A. thaliana 48.8 204	1.0226	0.0774	0.9633	0.02657
MZ00013646	542363	adh1	alcohol dehydrogenase 1 (adh1) Z. mays 100.0 378	ADH1 (ALCOHOL DEHYDROGENASE 1); alcohol dehydrogenase A. thaliana 86.8 378	1.0343	0.001434	1.0222	0.01927
MZ00036612	4337215	Os04g0648900	dehydration responsive element binding protein (LOC100284366) Z. mays 100.0 226	RAP2.10 (related to AP2 10); DNA binding / transcription factor A. thaliana 47.8 184	1.0569	0.04651	1.1687	0.00632
MZ00027187	4336027	LOC100283850	wound/stress protein (LOC100283850) Z. mays 100.0 203	lipid-associated family protein A. thaliana 59.5 163	1.4354	0.003365	0.8214	0.07964
MZ00057001	827880	HSA32	phosphosulfolactate synthase-related protein Z. mays 100.0 298	HSA32 (HEAT-STRESS-ASSOCIATED 32); catalytic A. thaliana 68.2 274	1.3011	0.02506	0.9899	0.0317
MZ00033071	4329736	Os02g0572900	hypothetical protein LOC100274444 Z. mays 100.0 387	STOP1 (sensitive to proton rhizotoxicity 1); nucleic acid binding / transcription factor/ zinc ion binding A. thaliana 54.6 185	1.3715	0.001083	1.2381	0.0001971
MZ00005250	100382546	LOC100382546	hypothetical protein LOC100382546 Z. mays 100.0 463	AGC2-1 (OXIDATIVE SIGNAL-INDUCIBLE1); kinase A. thaliana 53.2 411	1.6741	0.001311	1.0297	0.06315
MZ00020948	100285304	LOC100285304	negatively light-regulated protein (LOC100285304) Z. mays 100.0 130		1.3894	0.06784	1.3168	0.0194
MZ00040719	4341690	Os06g0651100	Helminthosporium carbonum susceptibility1 Z. mays 100.0 356		1.2314	0.0179	1.489	0.004748
MZ00000942	100382726	LOC100382726	hypothetical protein LOC100382726 Z. mays 100.0 325	OS10 (HIGH RESPONSE TO OSMOTIC STRESS 10); DNA binding / transcription regulator A. thaliana 48.0 154	2.1299	0.0009748	0.7213	0.1453
MZ00028076	816121	F16F14.25	wound and phytochrome signaling involved receptor like kinase (WPK1) Z. mays 100.0 789		1.7014	1.196e-05	1.2003	0.0001347
MZ00049490	818960	F18O19.31	endochitinase A Z. mays 100.0 279	chitinase, putative A. thaliana 62.2 258	2.4759	0.005026	0.6938	0.4102
MZ00024936	4326932	Os01g0702000	wound responsive protein (LOC732827) Z. mays 97.8 324	wound-responsive protein-related A. thaliana 65.2 319	1.707	8.511e-07	1.7077	9.255e-05
MZ00001288	818310	ALS3	LOC100280464 Z. mays 100.0 281	ALS3 (ALUMINUM SENSITIVE 3) A. thaliana 81.5 254	1.7502	5.242e-05	1.7361	5.813e-05
MZ00005099	4347618	OsDREB1B	sbCBF6 (LOC100286313) Z. mays 100.0 229	DREB1A (DEHYDRATION RESPONSE ELEMENT B1A); DNA binding / transcription activator/ transcription factor A. thaliana 51.5 199	1.2598	0.04397	2.3961	0.0007056
MZ00043886	100274400	LOC100274400	hypothetical protein LOC100274400 Z. mays 100.0 260	chitinase, putative A. thaliana 65.2 187	2.4344	0.0001496	1.4986	0.04855
MZ00026642	100281087	LOC100281087	dehydrin COR410 (LOC100281087) Z. mays 100.0 290		2.2234	0.01335	2.0871	0.04036
MZ00029722	541647	piip2	physical impedance induced protein2 (piip2) Z. mays 100.0 209	ERD7 (EARLY-RESPONSIVE TO DEHYDRATION 7) A. thaliana 57.1 433	2.2845	3.258e-06	2.2327	1.452e-06
MZ00018500	821955	AT3G23730	LOC100283129 Z. mays 100.0 289	TCH4 (Touch 4); hydrolase, acting on glycosyl bonds / xyloglucan:xyloglucosyl transferase A. thaliana 70.5 271	2.4846	0.001285	2.0501	7.349e-05
MZ00017669	4335702	Os04g0397100	hypothetical protein LOC100383653 Z. mays 100.0 432	ERD1 (EARLY RESPONSIVE TO DEHYDRATION 1); ATP binding / ATPase/ nucleoside-triphosphatase/ nucleotide binding / protein binding A. thaliana 75.6 574	2.8865	1.397e-07	1.7115	0.000704
MZ00031906	100284548	LOC100284548	calmodulin-related protein 2, touch-induced (LOC100284548) Z. mays 100.0 198	TCH2 (TOUCH 2); calcium ion binding A. thaliana 51.4 14	2.4448	0.0001791	2.3709	0.0002997
MZ00030125	4333524	Os03g0637600	systemin receptor SR160 (LOC100285871) Z. mays 100.0 391	leucine-rich repeat family protein / extensin family protein A. thaliana 56.2 352	3.0008	0.007985	1.9471	0.02729
MZ00033428	100280135	LOC100280135	LOC100284192 Z. mays 67.7 322	ATHCHIB (ARABIDOPSIS THALIANA BASIC CHITINASE); chitinase A. thaliana 69.4 307	2.5473	0.002708	2.4101	0.008649
MZ00013725	828653	CBF1	DRE-binding protein 4 (DBP4) Z. mays 100.0 231	DREB1A (DEHYDRATION RESPONSE ELEMENT B1A); DNA binding / transcription activator/ transcription factor A. thaliana 47.8 200	2.5821	0.001005	2.8546	0.001365
MZ00018180	824608	ATEP3	endochitinase PR4 (LOC100284387) Z. mays 100.0 270	ATEP3; chitinase A. thaliana 65.2 258	3.043	0.0001435	2.709	7.761e-05
MZ00023353	833755	TCH2	calmodulin-related protein 2, touch-induced (LOC100281155) Z. mays 100.0 159	TCH2 (TOUCH 2); calcium ion binding A. thaliana 46.0 139	2.369	0.01063	3.7285	9.099e-05
MZ00001812	833727	MPA22.3	immediate-early fungal elicitor protein CMPG1 (LOC100286029) Z. mays 100.0 446		3.1667	0.004972	3.7558	0.001178
MZ00037134	828652	DREB1A	dehydration-responsive element-binding protein 1D (LOC100281239) Z. mays 100.0 221	DREB1A (DEHYDRATION RESPONSE ELEMENT B1A); DNA binding / transcription activator/ transcription factor A. thaliana 56.3 205	3.2371	0.0002715	3.8233	8.756e-06
MZ00029934	100284084	cl65212_1	LOC100284084 Z. mays 100.0 29	pathogenesis-related thaumatin family protein A. thaliana 65.4 242	4.564	0.0007758	3.2695	1.751e-05
MZ00017356	100280101	LOC100280101	hypothetical protein LOC100280101 Z. mays 100.0 253	wound-responsive family protein A. thaliana 56.1 312	3.9092	0.0008801	3.9873	0.000544

## Sheet: transcription factors
ID	ENTREZ	NAME	gene annotation (Zea mays)	gene annotation (Arabidopsis thaliana)	DH7C/DH7K	p-value	DL3C/DL3K	p-value
MZ00018354	4342550	cl30385_1	hypothetical protein LOC100280318 Z. mays 100.0 374	heat shock transcription factor 1 C. reinhardtii 73.4 93	-3.3867	3.14e-06	-2.5953	0.000963
MZ00005142	541722	LOC541722	R2R3MYB-domain protein (LOC541722)		-3.6905	9.401e-09	-2.1797	0.003611
MZ00001101	100277860	LOC100277860	heat shock factor protein 4 Z. mays 70.4 284	AT-HSFB2A; DNA binding / transcription factor A. thaliana 57.5 261	-2.6365	0.003199	-3.0307	0.01865
MZ00044596	100101502	LOC100101502	R2R3MYB-domain protein (LOC100101502)		-3.1734	2.449e-06	-2.2163	0.002139
MZ00029319	4333094	Os03g0411100	nuclear transcription factor Y subunit A-3 Z. mays 100.0 300	nuclear transcription factor Y subunit alpha isoform b M. musculus 65.4 78	-2.2681	0.0001862	-2.4728	0.0006374
MZ00014872	816251	RHA3A	RING-H2 finger protein ATL1R (LOC100284205) Z. mays 100.0 176	RHA3B; protein binding / zinc ion binding A. thaliana 46.1 156	-2.6036	8.063e-06	-1.6241	0.0002566
MZ00001449	100281426	LOC100281426	WRKY22 - superfamily of TFs having WRKY and zinc finger domains (LOC100281426) Z. mays 100.0 241		-2.36	0.03302	-1.789	0.02169
MZ00004167	100273838	TIDP3444	hypothetical protein LOC100273838 Z. mays 100.0 126	ILR3 (iaa-leucine resistant3); DNA binding / transcription factor A. thaliana 61.1 233	-1.8229	0.01249	-2.2219	0.001019
MZ00001520	832631	T14C9.100	RING finger and CHY zinc finger domain-containing protein 1 Z. mays 100.0 299	zinc finger (C3HC4-type RING finger) family protein A. thaliana 75.5 269	-2.0995	0.001299	-1.7529	0.009706
MZ00021607	100194187	LOC100194187	hypothetical protein LOC100278718 Z. mays 93.4 212	zinc finger (C3HC4-type RING finger) family protein A. thaliana 48.6 209	-1.9093	0.01938	-1.6926	0.02514
MZ00018559	100192544	LOC100192544	hypothetical protein LOC100192544 Z. mays 100.0 456	WD-40 repeat family protein A. thaliana 64.8 438	-1.8885	8.65e-07	-1.6822	0.0001534
MZ00030229	4329950	Os02g0610500	CONSTANS-like protein CO5 Z. mays 100.0 338	zinc finger (B-box type) family protein A. thaliana 49.7 354	-1.6475	1.038e-05	-1.8241	0.0001206
MZ00036033	100192921	LOC100192921	hypothetical protein LOC100192921 Z. mays 100.0 426	basic helix-loop-helix (bHLH) family protein A. thaliana 75.0 64	-2.1727	0.00905	-1.2611	0.3959
MZ00004939	836739	K2A18.15	RING-H2 finger protein ATL2B Z. mays 100.0 258	zinc finger (C3HC4-type RING finger) family protein A. thaliana 57.8 198	-2.4265	0.004688	-0.954	0.4269
MZ00042579	4340382	Os06g0193400	hypothetical protein LOC100192577 Z. mays 100.0 437	UNE12 (unfertilized embryo sac 12); DNA binding / transcription factor A. thaliana 51.8 193	-1.499	0.0004044	-1.6191	0.06625
MZ00007147	100280329	LOC100280329	hypothetical protein LOC100280329 Z. mays 100.0 197	myb family transcription factor A. thaliana 68.8 308	-1.6198	2.603e-05	-1.3241	0.084
MZ00026430	843861	AtHB33	hypothetical protein LOC100277167 Z. mays 100.0 330	ATHB22 (HOMEOBOX PROTEIN 22); DNA binding / transcription factor A. thaliana 62.8 183	-1.5103	7.337e-05	-1.4001	0.0003922
MZ00055582	827413	UGLYAH	hypothetical protein LOC100217019 Z. mays 100.0 310	UGLYAH (UREIDOGLYCINE AMINOHYDROLASE); transcription factor A. thaliana 80.5 276	-1.2863	0.0001135	-1.5457	3.012e-07
MZ00012871	4328879	Os02g0249300	RING-H2 finger protein ATL1N (LOC100280750) Z. mays 100.0 182		-1.8116	0.002415	-0.966	0.4071
MZ00028033	4342769	LOC100282906	transcription elongation factor A protein 2 (LOC100282906) Z. mays 100.0 367	TFIIS (TRANSCRIPT ELONGATION FACTOR IIS); DNA binding / RNA polymerase II transcription elongation factor/ transcription factor A. thaliana 64.3 377	-1.3751	0.0652	-1.3746	0.009743
MZ00044343	100279452	LOC100279452	hypothetical protein LOC100279452 Z. mays 100.0 369	AtHB23 (ARABIDOPSIS THALIANA HOMEOBOX PROTEIN 23); DNA binding / transcription factor A. thaliana 52.6 301	-1.6573	1.267e-05	-0.9671	0.05131
MZ00041923	4331796	Os03g0174900	hypothetical protein LOC100194365 Z. mays 100.0 142	NF-YA1 (NUCLEAR FACTOR Y, SUBUNIT A1); transcription factor A. thaliana 50.9 235	-1.503	0.0004486	-0.8888	0.00775
MZ00013046	100273060	LOC100273060	hypothetical protein LOC100273060 Z. mays 100.0 208	SPL3 (SQUAMOSA PROMOTER BINDING PROTEIN-LIKE 3); DNA binding / transcription factor A. thaliana 70.1 77	-1.547	0.03756	-0.8201	0.4647
MZ00018166	100193329	LOC100193329	hypothetical protein LOC100273363 Z. mays 96.1 205	zinc finger (B-box type) family protein A. thaliana 73.2 182	-1.3675	9.146e-05	-0.9467	0.008035
MZ00017539	4346660	Os09g0299000	myb family transcription factor-related protein (LOC100282682) Z. mays 100.0 259	UNE16 (unfertilized embryo sac 16); transcription factor A. thaliana 74.4 203	-1.0803	0.04563	-1.2288	0.001045
MZ00028611	542353	pbf1	dof zinc finger protein PBF Z. mays 100.0 327		-1.2945	0.02652	-0.9847	0.2166
MZ00003955	100273858	si687017b11a	hypothetical protein LOC100273858 Z. mays 100.0 439	MYB65 (MYB DOMAIN PROTEIN 65); DNA binding / transcription factor A. thaliana 46.5 325	-1.2127	0.06632	-1.0241	0.09958
MZ00048067	100280617	LOC100280617	HMG box family protein Z. mays 100.0 447	high mobility group (HMG1/2) family protein / ARID/BRIGHT DNA-binding domain-containing protein A. thaliana 49.1 385	-1.3353	0.04213	-0.8961	0.2191
MZ00042778	100279667	LOC100279667	hypothetical protein LOC100279667 Z. mays 100.0 258	ANAC083 (ARABIDOPSIS NAC DOMAIN CONTAINING PROTEIN 83); transcription factor A. thaliana 52.7 167	-1.2426	0.0006379	-0.9852	0.1929
MZ00046452	100382063	LOC100382063	hypothetical protein LOC100382063 Z. mays 100.0 161	MYB69 (MYB DOMAIN PROTEIN 69); DNA binding / transcription activator/ transcription factor A. thaliana 49.1 211	-1.0533	0.02712	-1.148	0.04314
MZ00037026	4331006	Os02g0796300	hypothetical protein LOC100216888 Z. mays 100.0 286	CCR4-NOT transcription complex protein, putative A. thaliana 74.5 263	-1.3696	0.0006294	-0.8128	0.07037
MZ00056024	816908	BLH4	hypothetical protein LOC100272976 Z. mays 100.0 497	BEL1 (BELL 1); DNA binding / protein binding / transcription factor A. thaliana 51.9 439	-0.9979	0.01216	-1.142	0.001943
MZ00030013	837555	ATNFXL1		ATNFXL1 (ARABIDOPSIS THALIANA NF-X-LIKE 1); protein binding / transcription factor/ zinc ion binding A. thaliana 100.0 1187	-1.2231	1.355e-05	-0.8822	0.0005084
MZ00026338	4340270	Os06g0171900	hypothetical protein LOC100191443 Z. mays 100.0 452	WD-40 repeat family protein A. thaliana 67.9 439	-1.0993	0.002715	-0.9809	0.002639
MZ00019308	4324820	Os01g0853700	hypothetical protein LOC100192816 Z. mays 100.0 271	myb family transcription factor A. thaliana 65.3 225	-1.0364	0.002454	-1.0364	0.001887
MZ00055573	821854	AT-HSFA6B	heat shock factor protein HSF30 (LOC100280736) Z. mays 100.0 356	AT-HSFA6B; DNA binding / transcription factor A. thaliana 60.7 356	-1.055	0.04708	-0.8692	0.02481
MZ00020231	814962	XERICO	RING-H2 finger protein (LOC100285376) Z. mays 100.0 144		-1.2917	0.008804	-0.5411	0.4148
MZ00017590	830661	ANAC080	GRAB2 protein (LOC100281341) Z. mays 100.0 347	ANAC080 (ARABIDOPSIS NAC DOMAIN CONTAINING PROTEIN 80); transcription factor A. thaliana 58.1 314	-0.9488	0.002529	-0.8722	0.003546
MZ00017234	825406	AT3G62330	hypothetical protein LOC100192703 Z. mays 100.0 466	zinc knuckle (CCHC-type) family protein A. thaliana 54.7 471	-1.0388	0.0003145	-0.7795	0.0004172
MZ00022932	100279540	LOC100279540	hypothetical protein LOC100279540 Z. mays 100.0 372	ZFHD1 (ZINC FINGER HOMEODOMAIN 1); DNA binding / transcription activator/ transcription factor A. thaliana 56.9 216	-1.2848	1.449e-05	-0.5175	0.2691
MZ00013205	100280553	pco094376	LOC100280553 Z. mays 100.0 340	RAP2.4 (related to AP2 4); DNA binding / transcription factor A. thaliana 53.3 333	-1.2226	1.6e-06	-0.567	0.07947
MZ00031775	837376	SIG2	sigma-like factor2B (sig2B) Z. mays 100.0 526	SIG2 (RNA POLYMERASE SIGMA SUBUNIT 2); DNA binding / DNA-directed RNA polymerase/ sigma factor/ transcription factor A. thaliana 49.5 485	-1.1749	0.000672	-0.5686	0.1374
MZ00017042	4350441	Os11g0448400	sigma factor SIG2A Z. mays 100.0 538	SIG2 (RNA POLYMERASE SIGMA SUBUNIT 2); DNA binding / DNA-directed RNA polymerase/ sigma factor/ transcription factor A. thaliana 54.0 567	-1.0898	0.01267	-0.6005	0.1626
MZ00028999	100216772	pco068737	hypothetical protein LOC100216772 Z. mays 100.0 174	TFIIIA (TRANSCRIPTION FACTOR IIIA); 5S rDNA binding / 5S rRNA binding / nucleic acid binding / transcription factor/ zinc ion binding A. thaliana 55.6 396	-1.0279	0.04726	-0.5325	0.2095
MZ00019384	4343343	Os07g0508900	hypothetical protein LOC100276996 Z. mays 100.0 350	ADOF2; DNA binding / transcription factor A. thaliana 51.4 175	1.019	0.005706	0.573	0.0646
MZ00020544	100273177	LOC100273177	hypothetical protein LOC100273177 Z. mays 100.0 396	scarecrow-like transcription factor 8 (SCL8) A. thaliana 48.5 444	1.0369	0.06016	0.5779	0.2431
MZ00039145	100193852	LOC100193852	hypothetical protein LOC100193852 Z. mays 100.0 102	zinc finger (C3HC4-type RING finger) family protein A. thaliana 66.7 87	1.0238	0.1086	0.7067	0.1442
MZ00026505	542241	tbp2	TATA-box-binding protein 1 (tbp2) Z. mays 100.0 199	TBP2 (TATA BINDING PROTEIN 2); DNA binding / RNA polymerase II transcription factor/ TATA-binding protein binding A. thaliana 95.0 199	1.1355	0.007076	0.7221	0.07938
MZ00027142	4339005	Os05g0459000	hypothetical protein LOC100382779 Z. mays 100.0 563	MYB3R-5 (MYB DOMAIN PROTEIN 3R-5); DNA binding / transcription factor A. thaliana 52.5 512	1.2266	1.378e-05	0.7105	0.01717
MZ00016241	820831	WSIP2	ramosa 1 enhancer locus 2 Z. mays 100.0 1140	TPL (TOPLESS); protein binding / protein homodimerization/ transcription repressor A. thaliana 69.0 1130	0.765	0.001037	1.2192	0.00512
MZ00026126	841166	F16N3.15	hypothetical protein LOC100274308 Z. mays 100.0 182	zinc finger (C3HC4-type RING finger) family protein A. thaliana 59.0 4	1.312	1.621e-05	0.7451	0.2028
MZ00024042	4330271	Os02g0670400	high mobility group protein3 (hmg3) Z. mays 100.0 137	HMGB3 (HIGH MOBILITY GROUP B 3); DNA binding / chromatin binding / structural constituent of chromatin / transcription factor A. thaliana 52.5 140	1.1908	0.0004486	0.9261	0.005952
MZ00021170	4345661	Os08g0435700	hypothetical protein LOC100273887 Z. mays 100.0 295	MYB54 (MYB DOMAIN PROTEIN 54); DNA binding / transcription factor A. thaliana 76.1 134	1.6157	0.08845	0.5202	0.6453
MZ00027518	100193371	LOC100193371	hypothetical protein LOC100193371 Z. mays 100.0 285	zinc finger (C3HC4-type RING finger) family protein A. thaliana 71.1 286	1.2651	1.684e-06	0.9545	5.148e-06
MZ00022879	100384775	LOC100384775	hypothetical protein LOC100384775 Z. mays 100.0 146	RAP2.7 (RELATED TO AP2.7); DNA binding / transcription factor A. thaliana 67.8 320	1.3678	0.00856	0.8985	0.01139
MZ00017943	100193330	LOC100193330	hypothetical protein LOC100193330 Z. mays 100.0 322	VIP1 (VIRE2-INTERACTING PROTEIN 1); protein binding / transcription factor A. thaliana 56.4 305	1.2218	0.04274	1.056	6.313e-05
MZ00033157	541743	LOC541743	R2R3MYB-domain protein (LOC541743)		1.4651	0.004006	0.8161	0.2788
MZ00040611	100037745	LOC100037745	R2R3MYB-domain protein (LOC100037745)		1.7043	0.00108	0.5802	0.3931
MZ00026121	4325075	TIDP3098	hypothetical protein LOC100191903 Z. mays 100.0 479	AtTLP10 (TUBBY LIKE PROTEIN 10); phosphoric diester hydrolase/ transcription factor A. thaliana 70.1 444	1.1346	0.0005912	1.1526	0.002364
MZ00044667	100037741	LOC100037741	R2R3MYB-domain protein (LOC100037741)		1.7508	0.0004565	0.5425	0.4401
MZ00016553	100194240	LOC100194240	LOC100285907 Z. mays 94.7 245	zinc finger (C3HC4-type RING finger) family protein A. thaliana 65.5 220	1.6233	0.002134	0.6942	0.2473
MZ00044463	100127536	LOC100127536	AN18 (LOC100127536) Z. mays 100.0 159	zinc finger (AN1-like) family protein A. thaliana 63.5 159	1.178	0.0001362	1.1842	0.000619
MZ00042508	830601	WRKY26	WRKY53 - superfamily of TFs having WRKY and zinc finger domains (LOC100281160) Z. mays 100.0 495	WRKY33; transcription factor A. thaliana 57.8 479	1.2372	0.0198	1.1349	0.02356
MZ00046941	100282650	LOC100282650	6b-interacting protein 1 (LOC100282650) Z. mays 100.0 314	transcription factor A. thaliana 45.0 291	1.154	0.005037	1.2384	0.0001553
MZ00044462	4327518	Os01g0826400	hypothetical protein LOC100279301 Z. mays 100.0 517	WRKY33; transcription factor A. thaliana 49.7 477	1.2833	0.006927	1.1975	0.0249
MZ00023295	100193990	LOC100193990	hypothetical protein LOC100193990 Z. mays 100.0 120	basic helix-loop-helix (bHLH) family protein A. thaliana 53.7 217	1.1554	0.01911	1.3311	0.000665
MZ00042692	541720	LOC541720	R2R3MYB-domain protein (LOC541720)		1.8511	0.004646	0.7926	0.152
MZ00012881	831157	ANAC083	NAC domain-containing protein 68 (LOC100285116) Z. mays 100.0 227		1.4959	8.131e-07	1.1668	2.234e-08
MZ00031580	100285217	LOC100285217	WRKY74 - superfamily of TFs having WRKY and zinc finger domains (LOC100285217) Z. mays 100.0 301		1.6268	0.0001673	1.0491	0.04721
MZ00047113	100037740	LOC100037740	R2R3MYB-domain protein (LOC100037740)		1.6979	0.07172	1.0226	0.2016
MZ00018368	100194336	si606017c07	hypothetical protein LOC100194336 Z. mays 100.0 272	ATHB16 (ARABIDOPSIS THALIANA HOMEOBOX PROTEIN 16); sequence-specific DNA binding / transcription activator/ transcription factor A. thaliana 56.1 280	1.4294	0.001346	1.3268	0.002228
MZ00000838	4345330	Os08g0343300	hypothetical protein LOC100273603 Z. mays 100.0 459	transcription initiation factor IIE (TFIIE) alpha subunit family protein / general transcription factor TFIIE family protein A. thaliana 63.0 466	1.7056	0.006647	1.0707	0.09118
MZ00037481	4327014	pco087136	hypothetical protein LOC100383168 Z. mays 100.0 371	ETT (ETTIN); DNA binding / transcription factor A. thaliana 54.3 490	1.2909	0.0009529	1.5056	0.0003118
MZ00020619	4338474	Os05g0343400	WRKY53 - superfamily of TFs having WRKY and zinc finger domains Z. mays 100.0 496	WRKY33; transcription factor A. thaliana 63.9 479	1.5172	0.0132	1.3271	0.02471
MZ00039779	100275504	LOC100275504	hypothetical protein LOC100275504 Z. mays 100.0 236	AP2 domain-containing transcription factor, putative A. thaliana 47.7 215	1.7188	0.001756	1.1573	0.04616
MZ00029612	100280326	LOC100280326	hypothetical protein LOC100280326 Z. mays 100.0 309	zinc finger (CCCH-type) family protein A. thaliana 47.2 216	1.5631	0.001063	1.352	0.0002372
MZ00031717	100273773	LOC100273773	hypothetical protein LOC100273773 Z. mays 100.0 252	transcriptional factor B3 family protein A. thaliana 51.8 191	2.0226	0.008376	0.9613	0.3172
MZ00042303	819922	AT3G07340	hypothetical protein LOC100382035 Z. mays 100.0 459	basic helix-loop-helix (bHLH) family protein A. thaliana 45.2 373	1.4628	0.007028	1.537	0.03685
MZ00035959	4345042	LOC100280846	WUSCHEL-related homeobox 11 (LOC100280846) Z. mays 100.0 293	WOX11 (WUSCHEL related homeobox 11); DNA binding / transcription factor A. thaliana 47.4 292	1.6813	0.0368	1.3709	0.1573
MZ00029686	100285058	LOC100285058	DNA binding protein (LOC100285058) Z. mays 100.0 263	basic helix-loop-helix (bHLH) family protein A. thaliana 45.5 189	1.7869	0.005474	1.2804	0.1504
MZ00021508	815036	SCL21	LOC100281447 Z. mays 100.0 553	SCL13 (Scarecrow-like 13); transcription factor A. thaliana 53.7 518	1.3832	7.564e-05	1.6926	1.365e-05
MZ00026147	831106	AT5G12310	LOC100282180 Z. mays 100.0 282	zinc finger (C3HC4-type RING finger) family protein A. thaliana 68.6 210	1.3554	0.0002444	1.7312	1.35e-05
MZ00035864	100279449	LOC100279449	hypothetical protein LOC100279449 Z. mays 100.0 200	WRKY71; transcription factor A. thaliana 67.1 73	1.7881	0.01216	1.3101	0.04233
MZ00026127	4327485	Os01g0816100	hypothetical protein LOC100381829 Z. mays 100.0 166	ATAF2; transcription activator A. thaliana 71.7 219	1.436	0.001627	1.6846	0.002167
MZ00042391	4336909	Os04g0605100	hypothetical protein LOC100273049 Z. mays 100.0 203	WRKY17; calmodulin binding / transcription factor A. thaliana 66.0 306	1.5724	0.02948	1.6286	0.03202
MZ00017169	100280196	LOC100280196	hypothetical protein LOC100280196 Z. mays 100.0 404	zinc finger (GATA type) family protein A. thaliana 45.5 290	1.7824	0.0005359	1.4322	0.0006434
MZ00004626	100127532	LOC100127532	AN110 (LOC100127532) Z. mays 100.0 289	zinc finger (C2H2 type, AN1-like) family protein A. thaliana 71.6 278	1.4246	0.04041	1.8219	0.0005813
MZ00020648	816993	WRKY17	hypothetical protein LOC100274230 Z. mays 100.0 330	WRKY17; calmodulin binding / transcription factor A. thaliana 62.9 315	1.7089	4.686e-07	1.5642	6.67e-06
MZ00020414	100273972	LOC100273972	hypothetical protein LOC100273972 Z. mays 100.0 313	Dof-type zinc finger domain-containing protein A. thaliana 48.1 398	1.578	0.006601	1.7017	0.0007096
MZ00013377	100381276	LOC100381276	hypothetical protein LOC100381276 Z. mays 100.0 156	HMGB2 (HIGH MOBILITY GROUP B 2); DNA binding / chromatin binding / structural constituent of chromatin / transcription factor A. thaliana 75.0 143	1.9062	6.694e-06	1.4183	6.788e-06
MZ00044155	100037742	LOC100037742	R2R3MYB-domain protein (LOC100037742)		1.62	0.01052	1.712	0.02199
MZ00004788	542240	tbp1	TATA-box-binding protein 1 (tbp1) Z. mays 100.0 199	TBP2 (TATA BINDING PROTEIN 2); DNA binding / RNA polymerase II transcription factor/ TATA-binding protein binding A. thaliana 93.5 199	1.8578	0.006673	1.4946	0.05086
MZ00019677	100191630	LOC100191630	hypothetical protein LOC100191630 Z. mays 100.0 366	WRKY21; calmodulin binding / transcription factor A. thaliana 59.0 379	1.9483	0.007915	1.4279	0.158
MZ00001616	4338394	Os05g0316800	AP2 domain containing protein (LOC100286032) Z. mays 100.0 300		1.6146	0.05274	1.7794	0.02595
MZ00014076	100382741	LOC100382741	hypothetical protein LOC100382741 Z. mays 100.0 203	HMGB4 (HIGH MOBILITY GROUP B 4); DNA binding / chromatin binding / structural constituent of chromatin / transcription factor A. thaliana 47.1 137	2.0951	0.00456	1.4149	0.002272
MZ00018000	4324795	CPuORF6	hypothetical protein LOC100216574 Z. mays 94.5 110	LHW (LONESOME HIGHWAY); protein homodimerization/ transcription activator/ transcription factor A. thaliana 100.0 649	1.8664	0.000221	1.7623	7.89e-05
MZ00039187	834279	MJB21.7	hypothetical protein LOC100216848 Z. mays 100.0 250	transcriptional factor B3 family protein A. thaliana 53.5 200	2.0217	0.001587	1.6087	0.01366
MZ00027167	818340	AS1	protein rough sheath 2 (rs2) Z. mays 100.0 369	AS1 (ASYMMETRIC LEAVES 1); DNA binding / protein homodimerization/ transcription factor A. thaliana 71.0 362	2.0649	0.005184	1.6387	0.06521
MZ00028129	4338187	Os05g0240200	hypothetical protein LOC100194042 Z. mays 100.0 278	TPL (TOPLESS); protein binding / protein homodimerization/ transcription repressor A. thaliana 75.6 504	1.8672	0.008075	1.8599	0.04575
MZ00005265	4334060	Os03g0741100	helix-loop-helix DNA-binding domain containing protein (LOC100281108) Z. mays 100.0 298		2.5194	0.01455	1.2851	0.1236
MZ00020154	4349650	Os11g0127600	NAC domain-containing protein 77 (LOC100281227) Z. mays 100.0 321	ATNAC6 (ARABIDOPSIS NAC DOMAIN CONTAINING PROTEIN 6); protein heterodimerization/ protein homodimerization/ transcription factor A. thaliana 63.1 198	2.2201	9.016e-05	1.7132	0.01959
MZ00018870	4330632	LOC100283401	odorant 1 protein (LOC100283401) Z. mays 100.0 272	MYB43 (myb domain protein 43); DNA binding / transcription factor A. thaliana 63.6 272	1.7867	0.06964	2.1471	0.008759
MZ00031856	100382992	LOC100382992	hypothetical protein LOC100382992 Z. mays 100.0 394	HEC2 (HECATE 2); DNA binding / transcription factor A. thaliana 61.2 134	2.9865	0.007867	0.9705	0.341
MZ00020242	100281883	LOC100281883	CONSTANS-like protein CO8 (LOC100281883) Z. mays 100.0 277		1.8254	0.0001023	2.1415	0.000216
MZ00020563	4330470	Os02g0707200	hypothetical protein LOC100216759 Z. mays 100.0 287	Dof-type zinc finger domain-containing protein A. thaliana 51.0 253	1.9104	0.002414	2.1715	0.01372
MZ00028286	100192069	LOC100192069	hypothetical protein LOC100192069 Z. mays 100.0 369	WRKY27; transcription factor A. thaliana 47.6 267	2.3025	0.0003777	1.8423	0.0005298
MZ00031271	835821	MUL3.10	DNA binding like (LOC100281107) Z. mays 100.0 263	basic helix-loop-helix (bHLH) family protein A. thaliana 47.5 236	3.2581	0.02116	0.962	0.5892
MZ00042614	100037747	LOC100037747	R2R3MYB-domain protein (LOC100037747)		2.1728	0.000661	2.0581	0.001337
MZ00051307	100037823	LOC100037823	R2R3MYB-domain protein (LOC100037823)		2.3048	0.0006683	1.9847	0.000983
MZ00020120	100304070	LOC100304070	MYB transcription factor TaMYB1 (LOC100304070) Z. mays 100.0 303	MYBR1 (MYB DOMAIN PROTEIN R1); DNA binding / transcription factor A. thaliana 63.2 285	2.1756	0.000144	2.1636	0.0004202
MZ00023167	4328953	Os02g0265200	WRKY39v2 - superfamily of TFs having WRKY and zinc finger domains (LOC100285621) Z. mays 100.0 382		2.2154	0.007276	2.3491	0.0008743
MZ00027919	4339665	Os05g0571200	WRKY69 - superfamily of TFs having WRKY and zinc finger domains Z. mays 100.0 330		2.4629	0.007162	2.1065	0.002016
MZ00036019	4349648	pco133091	NAC1 transcription factor Z. mays 89.7 311	ATAF2; transcription activator A. thaliana 65.7 239	2.8654	0.02405	1.8344	0.04927
MZ00017826	4347252	Os09g0455300	LOC100281267 Z. mays 100.0 241	HEC2 (HECATE 2); DNA binding / transcription factor A. thaliana 52.7 165	2.2623	8.548e-05	2.8697	3.476e-05
MZ00016530	100126982	yab15	yabby14 Z. mays 56.9 247	AFO (ABNORMAL FLORAL ORGANS); protein binding / transcription factor/ transcription regulator A. thaliana 50.2 218	3.014	2.164e-06	2.2405	6.017e-07
MZ00017506	100279662	LOC100279662	hypothetical protein LOC100279662 Z. mays 100.0 255	AT-HSFA7A; DNA binding / transcription factor A. thaliana 50.8 199	2.6395	3.896e-08	2.6581	2.429e-06
MZ00046644	100304155	LOC100304155	RING-H2 finger protein ATL2L (LOC100304155) Z. mays 100.0 251		2.9013	5.161e-06	2.7012	1.303e-06
MZ00021123	821629	AT3G20810	hypothetical protein LOC100272621 Z. mays 100.0 409	transcription factor jumonji (jmjC) domain-containing protein A. thaliana 60.0 388	2.9269	0.003195	2.8306	0.003346
MZ00024413	100279803	umc1588	hypothetical protein LOC100279803 Z. mays 100.0 362	RAP2.12; DNA binding / transcription factor A. thaliana 54.9 355	3.1269	6.442e-07	2.6351	2.721e-05
MZ00015144	4349488	Os10g0575600	OCL4 protein Z. mays 100.0 807	HB-7 (HOMEOBOX-7); DNA binding / transcription factor A. thaliana 59.8 773	3.2411	0.002678	2.7061	0.00382
MZ00033337	816282	T17A5.9	RING-H2 finger protein ATL2B Z. mays 55.9 201	zinc finger (C3HC4-type RING finger) family protein A. thaliana 100.0 240	3.166	1.139e-07	2.8417	9.875e-06
MZ00012919	100280856	LOC100280856	bZIP transcription factor family protein (LOC100280856) Z. mays 100.0 213		4.0047	0.002415	3.2917	0.01193

## Sheet: hormones
ID	ENTREZ	NAME	gene annotation (Zea mays)	gene annotation (Arabidopsis thaliana)	DH7C/DH7K	p-value	DL3C/DL3K	p-value
ABA
MZ00025349	821461	CYP707A4	hypothetical protein LOC100191697 Z. mays 100.0 498	CYP707A4; (+)-abscisic acid 8'-hydroxylase/ oxygen binding A. thaliana 71.9 463	-1.4099	0.01315	-0.4181	0.7549
MZ00056717	100303888	LOC100303888	ABA stress homologous2 (aba2) Z. mays 100.0 180		-1.1128	0.04064	-0.5356	0.05287
MZ00012658	818706	EEL	LOC100283911 Z. mays 100.0 323	AREB3 (ABA-RESPONSIVE ELEMENT BINDING PROTEIN 3); DNA binding / transcription activator/ transcription factor A. thaliana 61.1 295	-1.0415	0.03757	-0.7097	0.1529
MZ00021723	829541	OST1	hypothetical protein LOC100191972 Z. mays 100.0 361	OST1 (OPEN STOMATA 1); calcium-dependent protein serine/threonine kinase/ kinase/ protein kinase A. thaliana 90.9 361	0.8197	0.0007626	1.0595	0.0002006
MZ00014638	826541	CPK4	calcium-dependent protein kinase ZmCPK11 (CDPK) Z. mays 100.0 509	CPK4; calmodulin-dependent protein kinase/ kinase/ protein kinase A. thaliana 80.1 487	1.0986	0.0001347	0.7734	0.01834
MZ00028000	4339454	Os05g0537400	hypothetical protein LOC100381549 Z. mays 100.0 117	ABI2 (ABA INSENSITIVE 2); protein serine/threonine phosphatase A. thaliana 65.8 228	1.6622	0.0002045	1.3776	0.004131
MZ00042851	100272908	LOC100272908	abscisic stress ripening protein 2 (LOC100272908) Z. mays 100.0 130		1.6568	5.466e-05	0.214	0.8192
MZ00004900	832411	LCBK1	hypothetical protein LOC100192564 Z. mays 100.0 303	ATLCBK1 (A. THALIANA LONG-CHAIN BASE (LCB) KINASE 1); D-erythro-sphingosine kinase/ diacylglycerol kinase A. thaliana 65.4 387	2.0972	0.02593	1.5368	0.2099
MZ00001580	827663	CYP707A1	hypothetical protein LOC100383693 Z. mays 100.0 469	CYP707A3; (+)-abscisic acid 8'-hydroxylase/ oxygen binding A. thaliana 71.3 453	3.5628	0.05282	4.3166	0.0002331
AUXINS
MZ00032599	100279643	LOC100279643	hypothetical protein LOC100279643 Z. mays 100.0 197	auxin-responsive family protein A. thaliana 55.3 151	-2.7871	2.065e-05	-1.7588	0.03441
MZ00020790	825473	TIR1	coronatine-insensitive protein 1 Z. mays 100.0 598	COI1 (CORONATINE INSENSITIVE 1); protein binding / ubiquitin-protein ligase A. thaliana 66.1 573	-2.5687	9.392e-06	-1.6194	0.00472
MZ00056066	4347155	Os09g0437500	auxin-repressed protein (LOC100284214) Z. mays 100.0 134		-1.8155	0.0004876	-1.419	0.02766
MZ00030942	834629	SAG12	hypothetical protein LOC100274134 Z. mays 100.0 362	peptidase C1A papain family protein A. thaliana 52.4 353	-1.6595	0.07071	-1.042	0.1911
MZ00025391	843513	SERK1	somatic embryogenesis receptor-like kinase2 Z. mays 100.0 625	SERK1 (SOMATIC EMBRYOGENESIS RECEPTOR-LIKE KINASE 1); kinase/ transmembrane receptor protein serine/threonine kinase A. thaliana 89.0 620	1.2032	0.0003095	0.7231	0.01056
MZ00013901	100272715	LOC100272715	LOC100285870 Z. mays 100.0 114	dormancy/auxin associated family protein A. thaliana 60.2 107	1.1213	0.001797	1.434	0.0022
MZ00014879	836321	ARF2	hypothetical protein LOC100274571 Z. mays 100.0 542	ARF2 (AUXIN RESPONSE FACTOR 2); protein binding / transcription factor A. thaliana 62.9 61	1.3075	5.275e-05	1.3966	5.885e-06
MZ00015200	842268	ARF1	LOC100285977 Z. mays 100.0 675	ARF1 (AUXIN RESPONSE FACTOR 1); DNA binding / transcription factor A. thaliana 71.3 635	1.3402	0.0002017	1.7917	2.541e-06
MZ00005875	4348918	Os10g0479900	hypothetical protein LOC100304210 Z. mays 100.0 680	ARF16 (AUXIN RESPONSE FACTOR 16); miRNA binding / transcription factor A. thaliana 61.4 648	1.3393	2.449e-05	1.2141	9.44e-05
MZ00006967	4352211	Os12g0479400	hypothetical protein LOC100383196 Z. mays 100.0 812	ARF2 (AUXIN RESPONSE FACTOR 2); protein binding / transcription factor A. thaliana 66.0 802	1.3451	0.05063	1.6766	0.007747
MZ00021100	4342839	pco098114(672)	hypothetical protein LOC100383476 Z. mays 100.0 442	ILR1 (IAA-LEUCINE RESISTANT 1); IAA-Leu conjugate hydrolase/ IAA-Phe conjugate hydrolase/ metallopeptidase A. thaliana 57.7 414	1.3678	0.008418	0.7333	0.1888
MZ00018657	839913	ARF6		ARF6 (AUXIN RESPONSE FACTOR 6); transcription factor A. thaliana 100.0 9	1.6315	0.00857	1.773	0.006144
MZ00024726	100193444	LOC100193444	hypothetical protein LOC100193444 Z. mays 100.0 219	AXR3 (AUXIN RESISTANT 3); transcription factor A. thaliana 61.6 219	1.7449	1.635e-05	1.0591	0.0009671
MZ00016873	822537	AAR3	hypothetical protein LOC100277354 Z. mays 100.0 296	AAR3 (antiauxin-resistant 3) A. thaliana 54.1 246	1.803	0.0062	0.9528	4.564e-05
MZ00027712	100273544	LOC100273544	hypothetical protein LOC100383196 Z. mays 86.7 805	ARF2 (AUXIN RESPONSE FACTOR 2); protein binding / transcription factor A. thaliana 55.2 813	2.0651	0.003725	1.5201	0.01001
MZ00031024	834933	K24G6.8	hypothetical protein LOC100193202 Z. mays 100.0 240	auxin-responsive family protein A. thaliana 57.4 392	2.2883	0.00597	2.2224	0.0009779
MZ00036960	4331061	Os02g0805100	IAA9 - auxin-responsive Aux/IAA family member (LOC100281448) Z. mays 100.0 207		3.1462	0.0002144	2.6554	0.0003806
MZ00013128	100286028	LOC100286028	IAA14 - auxin-responsive Aux/IAA family member (LOC100286028) Z. mays 100.0 180	SHY2 (SHORT HYPOCOTYL 2); transcription factor A. thaliana 54.9 175	3.3743	0.001419	2.4872	0.001327
MZ00005194	825324	ACS1		ACS1 (ACC SYNTHASE 1); 1-aminocyclopropane-1-carboxylate synthase A. thaliana 100.0 487	3.3596	0.0002164	2.2648	0.02826
BRASSINOSTEROIDES
MZ00026385	4341270	LOC100216929	hypothetical protein LOC100216929 Z. mays 100.0 354	brassinosteroid signalling positive regulator-related A. thaliana 73.0 321	-1.1673	0.0007203	-1.2145	0.001826
MZ00056816	815863	SERK5	BRASSINOSTEROID INSENSITIVE 1-associated receptor kinase 1 Z. mays 100.0 212	leucine-rich repeat protein, putative A. thaliana 85.0 206	1.0857	0.002581	1.4147	0.001386
MZ00025819	4332213	Os03g0241600	BRASSINOSTEROID INSENSITIVE 1-associated receptor kinase 1 (LOC100216921) Z. mays 89.9 376	protein kinase family protein A. thaliana 68.3 334	1.2729	0.007217	1.184	0.007083
MZ00057353	4340742	Os06g0274300	BRASSINOSTEROID INSENSITIVE 1-associated receptor kinase 1 Z. mays 46.3 164	leucine-rich repeat protein, putative A. thaliana 46.0 176	1.5753	0.01962	2.0383	0.001504
MZ00012986	824229	DWF4	hypothetical protein LOC100191562 Z. mays 100.0 354	DWF4 (DWARF 4); steroid 22-alpha hydroxylase A. thaliana 69.5 501	2.1544	0.002287	0.5026	0.4831
CYTOKININS
MZ00039280	818749	CKX1	cytokinin oxidase 3 (cko3) Z. mays 100.0 524	CKX6 (CYTOKININ OXIDASE/DEHYDROGENASE 6); cytokinin dehydrogenase A. thaliana 60.7 514	-3.1836	2.603e-05	-2.5344	0.004787
MZ00049603	832248	CKX7	cytokinin dehydrogenase 10 (CKX10) Z. mays 100.0 524	CKX7 (CYTOKININ OXIDASE 7); cytokinin dehydrogenase/ oxidoreductase A. thaliana 55.7 503	-2.0369	0.000329	-2.1086	0.002859
MZ00001600	4334628	Os03g0824600	cytokinin-N-glucosyltransferase 1 (LOC100283506) Z. mays 100.0 430	UDP-glucoronosyl/UDP-glucosyl transferase family protein A. thaliana 49.8 446	-1.6833	0.005663	-1.0485	0.01403
MZ00032683	843881	CKX5		CKX5 (CYTOKININ OXIDASE 5); cytokinin dehydrogenase A. thaliana 100.0 539	1.5955	0.03182	1.3367	0.1227
MZ00044436	4348311	LOC100284856	cytokinin-O-glucosyltransferase 2 (LOC100284856) Z. mays 100.0 468		2.5764	0.03692	0.837	0.5106
ETHYLENE
MZ00057380	100381947	LOC100381947	hypothetical protein LOC100381947 Z. mays 100.0 264	AP2 (APETALA 2); transcription factor A. thaliana 55.5 282	-1.7035	0.04301	0.3568	0.8057
MZ00001472	100193900	LOC100193900	hypothetical protein LOC100193900 Z. mays 100.0 232	RTE1 (REVERSION-TO-ETHYLENE SENSITIVITY1) A. thaliana 65.7 213	-1.6408	2.377e-05	-1.6098	5.647e-06
MZ00016166	100283060	LOC100283060	ethylene response factor (LOC100283060) Z. mays 100.0 422	RAP2.12; DNA binding / transcription factor A. thaliana 47.4 348	-1.4553	8.918e-06	-1.395	7.044e-05
MZ00018574	820752	ERF4	ethylene-responsive transcription factor 4 (LOC100282305) Z. mays 100.0 239	ERF4 (ETHYLENE RESPONSIVE ELEMENT BINDING FACTOR 4); DNA binding / protein binding / transcription factor/ transcription repressor A. thaliana 59.7 196	0.9361	0.0002592	1.4992	1.149e-06
MZ00030493	100283801	LOC100283801	ethylene-responsive transcription factor 3 (LOC100283801) Z. mays 100.0 195		1.219	0.0002235	1.619	1.495e-06
MZ00018299	4326301	Os01g0105700	hypothetical protein LOC100194340 Z. mays 100.0 166	ethylene-responsive protein, putative A. thaliana 60.4 101	1.2294	0.0002428	1.2472	0.003385
MZ00024362	100382349	LOC100382349	LOC542569 Z. mays 78.9 184	AP2 domain-containing transcription factor, putative A. thaliana 73.3 176	1.4345	0.003838	1.347	0.01187
MZ00017552	100279571	LOC100279571	hypothetical protein LOC100279571 Z. mays 100.0 177	ERF7 (ETHYLINE RESPONSE FACTOR 7); DNA binding / protein binding / transcription factor/ transcription repressor A. thaliana 52.3 236	1.5709	0.009634	1.6756	0.004958
MZ00026596	100283393	cl784_1	LOC100283393 Z. mays 100.0 239	ERF4 (ETHYLENE RESPONSIVE ELEMENT BINDING FACTOR 4); DNA binding / protein binding / transcription factor/ transcription repressor A. thaliana 63.5 197	1.5963	0.0001708	1.4079	0.0002288
MZ00020247	4342865	Os07g0259100	ethylene receptor homolog2 (LOC100193682) Z. mays 88.3 766	EIN4 (ETHYLENE INSENSITIVE 4); ethylene binding / glycogen synthase kinase 3/ protein histidine kinase/ receptor A. thaliana 46.2 761	1.6314	0.021	1.2468	0.01462
MZ00022450	4340667	Os06g0255100	1-aminocyclopropane-1-carboxylate oxidase (LOC100285293) Z. mays 100.0 375	2-oxoglutarate-dependent dioxygenase, putative A. thaliana 48.0 345	1.6577	0.0004311	0.7567	0.1066
MZ00015673	4345541	F5J5.5	hypothetical protein LOC100274117 Z. mays 100.0 296	AP2 domain-containing transcription factor, putative A. thaliana 46.9 254	1.7373	0.0001187	2.4004	1.585e-08
MZ00018321	4344266	LOC100286307	ERF-like protein (LOC100286307) Z. mays 100.0 234		1.7381	0.03273	1.3608	0.03979
MZ00025946	100382364	LOC100382364	hypothetical protein LOC100382364 Z. mays 100.0 305	EFE (ETHYLENE-FORMING ENZYME); 1-aminocyclopropane-1-carboxylate oxidase A. thaliana 70.5 315	1.8082	0.0003016	1.5995	3.358e-06
MZ00016113	844069	F2P24.4	acc oxidase (ACO31) Z. mays 100.0 313	1-aminocyclopropane-1-carboxylate oxidase, putative / ACC oxidase, putative A. thaliana 70.3 306	1.9027	0.002117	1.5566	0.0002106
MZ00016032	100280582	LOC100280582	ethylene-responsive transcription factor 4 (LOC100280582) Z. mays 100.0 232	ERF4 (ETHYLENE RESPONSIVE ELEMENT BINDING FACTOR 4); DNA binding / protein binding / transcription factor/ transcription repressor A. thaliana 61.2 196	1.946	0.001461	2.2507	0.0001145
MZ00039812	100273458	LOC100273458	hypothetical protein LOC100273458 Z. mays 100.0 313	1-aminocyclopropane-1-carboxylate oxidase, putative / ACC oxidase, putative A. thaliana 70.2 305	2.0321	0.001632	1.6289	0.0005863
MZ00023298	100278463	LOC100278463	hypothetical protein LOC100278463 Z. mays 100.0 187	ERF11 (ERF DOMAIN PROTEIN 11); DNA binding / transcription factor/ transcription repressor A. thaliana 60.0 100	2.3696	0.000262	1.5697	0.02839
MZ00030445	542184	ERF1	ethylene-responsive factor-like protein 1 (ERF1) Z. mays 100.0 228	AP2 domain-containing transcription factor, putative A. thaliana 53.9 169	2.6298	0.004264	1.8588	0.01884
MZ00018300	100193902	pco093521a	hypothetical protein LOC100193902 Z. mays 100.0 167	ethylene-responsive protein, putative A. thaliana 56.9 130	3.3445	0.001656	2.9848	0.001635
MZ00005194	825324	ACS1		ACS1 (ACC SYNTHASE 1); 1-aminocyclopropane-1-carboxylate synthase A. thaliana 100.0 487	3.3596	0.0002164	2.2648	0.02826
MZ00039094	826730	ACS6	1-aminocyclopropane-1-carboxylate synthase7 Z. mays 100.0 48	ACS1 (ACC SYNTHASE 1); 1-aminocyclopropane-1-carboxylate synthase A. thaliana 61.9 487	4.6207	0.0007076	1.7353	0.002754
GIBBERRELLINS
MZ00044694	818019	ATGA2OX3		ATGA2OX3 (gibberellin 2-oxidase 3); gibberellin 2-beta-dioxygenase A. thaliana 100.0 334	1.6939	0.03992	1.5649	0.01987
MZ00017906	819674	GID1A		GID1A (GA INSENSITIVE DWARF1A); hydrolase A. thaliana 100.0 344	1.1976	0.003364	1.1047	0.02911
JASMONIAN/SALICYLAN
MZ00028776	829103	MKK2	MEK homolog1 Z. mays 63.9 346	ATMKK2 (ARABIDOPSIS THALIANA MAP KINASE KINASE 2); MAP kinase kinase/ kinase A. thaliana 68.6 353	1.6205	1.846e-06	0.8724	0.002639
MZ00055171	823706	MPK3	hypothetical protein LOC100272353 Z. mays 100.0 375	ATMPK3 (ARABIDOPSIS THALIANA MITOGEN-ACTIVATED PROTEIN KINASE 3); MAP kinase/ kinase/ protein binding / protein kinase A. thaliana 77.6 366	2.0886	9.224e-08	1.5666	1.929e-05
