# Supplementary material for: Genome-wide transcriptomic analysis of response to low temperature reveals candidate genes determining divergent cold-sensitivity of maize inbred lines
Source: Plant Mol Biol. 2014 Mar 13;85(3):317–31. doi: 10.1007/s11103-014-0187-8 (PMC4018516; doi:10.1007/s11103-014-0187-8)
Supplement: Supplementary file 12 — Supplementary material 12 (XLSX 14 kb) [file 11103_2014_187_MOESM12_ESM.xlsx]

## Sheet: Arkusz1
Genome-wide transcriptomic analysis of response to low temperature reveals candidate genes determining divergent cold-sensitivity of maize inbred lines. Plant Molecular Biology, Sobkowiak A, Jończyk M., Jarochowska E., Biecek P., Trzcinska-Danielewicz J., Leipner J., Fronk J., Sowinski P., Faculty of Biology, University of Warsaw, pawes@biol.uw.edu.pl
Table S6. Verification of microarray data by qRT-PCR. Analyzed were 23 genes showing in the microarray results statistically significantly (p<0.1) different response to the cold between ETH-DH7 (DH7) and ETH-DL3 (DL3) maize inbred lines and five genes for which the difference was not statistically significant (shown in bold). Description: ID – probe identity; probe log2 (fluorescence) –fluorescen…
	microarrays					qRT PCR
	probe log2 (fluorescence)		log2 (c/k)
						ΔΔ(CT)
ID	DH7	DL3	DH7	DL3	DH7-DL3	DH7	SD	DL3	SD
MZ00031651	7.74	8.43	1.7717	-0.484	2.26	1.11	0.18	-0.58	0.21
MZ00014938	8.42	8.51	3.7358	1.4938	2.24	3.47	0.67	1.40	0.20
MZ00016005	12.80	13.26	2.1171	0.2866	1.83	2.5	0.10	0.32	0.18
MZ00001058	8.94	9.01	1.0278	-0.6624	1.69	1.29	0.50	-0.56	0.05
MZ00029953	9.66	10.11	1.3789	-0.306	1.68	1.24	0.08	-0.42	0.18
MZ00033462	8.90	9.62	1.3730	-0.2231	1.60	1.21	0.21	-0.24	0.10
MZ00057331	9.79	11.68	0.8328	-0.6992	1.53	0.77	0.24	-0.63	0.38
MZ00003980	9.30	9.88	1.9028	0.3728	1.53	1.58	0.50	0.54	0.22
MZ00022886	10.58	10.12	1.5363	0.0903	1.45	1.33	0.3	0.22	0.10
MZ00043811	10.48	10.59	1.8311	0.4234	1.41	1.61	0.23	0.49	0.15
MZ00004986	9.50	10.05	0.8266	-0.5739	1.40	0.63	0.27	-0.74	0.05
MZ00024672	12.43	12.95	0.5748	-0.801	1.38	0.53	0.19	-0.43	0.25
MZ00026299	13.35	13.55	0.9675	-0.328	1.30	1.16	0.19	-0.20	0.03
MZ00031472	9.04	9.61	1.333	0.0618	1.27	0.97	0.13	0.16	0.10
MZ00024226	10.80	11.43	0.6733	-0.5004	1.17	0.52	0.31	-0.77	0.14
MZ00043929	8.78	9.44	0.4681	-0.701	1.17	0.34	0.15	-0.89	0.28
MZ00025856	10.06	10.35	0.9615	-0.1009	1.06	0.76	0.05	-0.29	0.13
MZ00032477	13.23	13.69	-0.1159	-1.1568	1.04	-0.23	0.16	-1.23	0.13
MZ00014358	11.31	11.57	0.5269	-0.2078	0.73	0.6	0.25	-0.83	0.63
MZ00043252	15.65	15.33	-0.5963	0.1454	-0.74	-0.28	0.09	0.16	0.08
MZ00057095	15.64	14.85	-0.1745	0.8062	-0.98	-0.19	0.08	0.51	0.07
MZ00043222	11.69	10.35	-0.715	0.3417	-1.06	-0.74	0.39	0.28	0.17
MZ00001641	10.71	10.43	-0.9344	0.2384	-1.17	-0.86	0.23	0.34	0.32
MZ00018707	10.81	10.30	-1.1407	0.047	-1.19	-1.23	0.49	0.23	0.08
MZ00044415	14.38	13.36	-0.9901	0.2486	-1.24	-1.08	0.17	0.34	0.23
MZ00019152	11.62	11.53	-1.5696	-0.0116	-1.56	-1.36	0.67	-0.37	0.06
MZ00055486	8.00	7.06	-0.62	1.4034	-2.02	-0.44	0.04	1.35	0.24
MZ00033014	8.67	7.87	-1.0463	2.0716	-3.12	-1.14	0.63	1.46	0.327414
